# Supplementary material for: Basin record of a Miocene lithosphere drip beneath the Colorado Plateau
Source: Nat Commun. 2023 Jul 22;14:4433. doi: 10.1038/s41467-023-40147-7 (PMC10363149; doi:10.1038/s41467-023-40147-7)
Supplement: Supplementary file 3 — Supplementary Data 1–5 [file 41467_2023_40147_MOESM3_ESM.xlsx]

## Sheet: Supp. Table 1
Table S1	Age and elevation control along cross section line A-A”
Control point*	Name	Elevation		Age control				Source
#5	White Cone	Base: 1880 m						Dallegge 1999; Douglass et al., 2020
		Top of Tbl: 1888 m
		1901 m		6.7 Ma
		1945 m		6.03 Ma
#10	Deshgesh Butte	Top: 1915 m						Dallegge 1999;
		~42 m below top		13 Ma
#11	Satan Butte	Top: 1906 m						Dallegge 1999;
		~32 m below top		13 Ma
#16	Wood Chop Mesa	Basal unconformity: 1802 m						Dallegge 1999;
		~74 m from base		13 Ma
#23	Twin Butte	Basal unconformity: 1798 m						Dallegge 1999;
		~66 m from base		13 Ma
PFNP	Nizhoni Pt & vicinity	Basal unconformity: 1756 m		<6 Ma MDA				This study
BK	Black Knoll & vicinity	Basal unconformity: 1761-92 m		<6 Ma MDA				This study
#C		Basal unconformity: 1920 m						Dallegge 1999
*These control points refer to constraints on the Bidahochi Fm as drawn on cross section line A-A”.
**The coordinates of the cross section line A-A'-A" are (-109.41,34.54),(-110.15,35.858),(-111.35,37.949)

## Sheet: Supp. Table 2
Table S2. Material properties for numerical models
	Upper crust*	Lower crust*	Mantle lithosphere*	Asthenosphere*
Plastic rheology
c0 (MPa)	20	20	20	20
ϕeff	20	20	20	20
Viscous rheology †
Water fugacity (MPa)	wet	wet	dry or wet (100-50)*	wet (100-50)
A (Pa-n s-1) **	8.57 e-28	7.13 e-18	6.52 e-16	1.34 e-16
n	4	3	3.5	3.5
Q (j mol-1)	223 e3	345 e3	530 e3	480 e3
V* (m3 mol-1)			18 e-6	20 e-6
Thermal parameters
Diffusivity (m2s-1)	1.2 e-6	1.1 e-6	1.3 e-6	1.3 e-6
Expansivity (K-1)	2 e-5	2 e-5	2 e-5	2 e-5
Conductivity (Wm-1K-1)	3	3	3	3
cp (J kg-1 K-1)	750	750	750	750
Density (kg/m3)	2800	2900	3380-3340	3260
Thickness (km)***	20	30	100
*Dry mantle lithosphere based on dry olivine rheology (Hirth & Kohlstedt, 2004); Upper crust based on wet quartzite rheology (Rutter and Brodie, 2004); Lower crust based on wet anorthite rheology (Rybacki et al., 2006). Asthenosphere (and ML, in experiments where the ML water fugacity is varied) is based on wet olivine rheology, with the specified water fugacity; activation volume of 20e-6 after …
**Note that activation enthalpy and volumes are the same as reported in the references, but viscous pre-factors are scaled to plane strain from uniaxial strain experiments (Ranali 1995, Naliboff and Buiter 2015). The viscous prefactor includes the water fugacity dependence.
***Initial lithosphere thickness after Li et al., 2008
† Maximum viscosity is set at 1e24 to prevent divergence of the solver that occurs with extreme viscosity contrasts (Kronbichler et al., 2012)
Hirth, Greg, and D. Kohlstedf. Rheology of the upper mantle and the mantle wedge: A view from the experimentalists. Geophysical monograph-american geophysical union 138 (2004): 83-106
Kronbichler, M., Heister, T. & Bangerth, W. High accuracy mantle convection simulation through modern numerical methods. Geophys J Int 191, 12–29 (2012).
Rutter, E. H., and K. H. Brodie. "Experimental intracrystalline plastic flow in hot-pressed synthetic quartzite prepared from Brazilian quartz crystals." Journal of Structural Geology 26.2 (2004): 259-270.
Rybacki, Erik, et al. "Influence of water fugacity and activation volume on the flow properties of fine‐grained anorthite aggregates." Journal of Geophysical Research: Solid Earth111.B3 (2006).

## Sheet: Supp. Table 3
Table S3. Trace and rare earth element data
Name	Scan	Al	Si	P	Sc	Ti	Y	Nb	La	Ce	Pr	Nd	Sm	Eu	Gd	Tb	Dy	Ho	Er	Tm	Yb	Lu	Hf	Ta	Th	U	Ti -Temp	DeltaFMQ	U-Pb date (TREE run)	U-Pb error (2s)	U-Pb date (precise)	U-Pb error (2s)	eHf(t)	eHf error (2s)
AZ_03B	8	2.43957	153230	208.756	3.8743	5.6302	1189.63	8.92688	0.114371	39.0614	0.186868	0.902249	1.7424	0.402201	12.8346	5.90048	76.7219	33.0353	166.751	39.282	311.517	88.4512	11498.6	3.23598	142.45	198.829	692.726	2.54899	34.3803	2.94068	34.3361	0.380751	-6.99344	0.787635
AZ_03B	9	3.40131	153230	138.428	3.74446	3.10336	1039.8	9.26838	0.175379	35.9173	0.0664442	0.547601	1.37124	0.22941	7.65476	4.4276	58.2821	25.9368	140.922	34.869	308.776	95.544	12358	2.61271	175.923	282.273	647.445	2.61621	34.5003	2.35594	34.4652	0.418333	-7.94576	0.728329
AZ_03B	10	14.9214	153230	104.302	3.95968	14.147	723.248	4.84782	0.00608164	21.079	0.0471824	0.891301	1.67197	0.3475	9.48566	4.13888	45.5739	19.4874	89.8108	20.9175	177.521	48.4015	11454.1	1.5405	120.678	181.613	772.26	0.755783	26.9555	2.02264	26.6321	0.309149	-10.1909	0.908427
AZ_03B	11	18.6386	153230	127.683	3.81914	7.36947	1042.27	18.5645	0.00614221	20.7451	0.0650649	0.9895	2.35512	0.405598	12.6619	5.79333	66.3396	28.1725	137.033	31.7723	261.271	71.8629	11058	7.73399	154.273	276.734	714.684	0.928668	7.84477	0.652253	8.18155	0.133146	4.15799	1.06632
AZ_03B	12	0.412316	153230	138.699	4.07461	4.03029	1253.61	10.7752	0.00867255	44.9814	0.0731808	0.843565	1.83023	0.426185	13.4178	6.38964	81.2017	35.6158	173.971	41.8177	325.067	92.7103	11976.9	3.01121	150.598	201.317	666.779	3.0737	31.7213	1.99163	31.6228	0.313786	-4.69887	1.17407
AZ_03B	15	3.14027	153230	108.939	4.09188	5.94852	1208.5	8.90417	0.0109404	62.603	0.0962905	1.74172	3.32215	0.872823	18.3529	7.08628	79.1156	32.8366	159.269	36.719	283.703	86.1939	11045.7	1.9554	225.513	311.722	697.132	2.93003	25.6357	1.54759	25.5416	0.29359	-8.04808	0.839128
AZ_03B	16	2268.49	153230	220.458	3.51233	93.0697	2169.41	31.9586	0.486694	160.624	0.68705	7.58705	12.3187	1.86376	54.883	22.2094	225.484	89.7305	398.834	82.8279	634.598	176.308	10362.4	4.93528	629.855	504.107	983.905	1.76058	31.075	1.59207	33.1392	0.321743	-41.4214	4.21878
AZ_03B	17	12.9144	153230	106.178	3.96655	4.59993	1105.52	33.9431	0.133749	35.7269	0.0914759	1.20977	1.95457	0.631805	11.8658	5.14079	67.1853	30.0452	152.792	36.823	302.336	93.5614	10701.3	5.64432	169.464	463.417	676.871	1.83453	5.4393	0.343981	6.5678	0.111381	0.550448	1.2772
AZ_03B	18	203.021	153230	113.715	1.54539	8.9625	1196.78	12.3991	0.0598047	27.0583	0.0718052	0.913123	2.02315	0.229568	14.2519	6.63234	82.1845	33.8727	159.555	32.6133	218.008	64.8479	7985.02	3.05536	144.964	190.992	731.285	1.54232	48.283	3.37437	33.7416	0.33126	-5.99937	1.14764
AZ_03B	19	3.81885	153230	127.488	3.98497	9.78232	985.428	14.4108	0.0087622	16.3165	0.0565363	1.0877	2.29069	0.559493	13.7256	6.11383	72.8534	26.9379	129.995	27.9084	219.973	63.4895	10698.6	4.46074	68.8634	112.176	738.891	1.04982	8.64069	0.954534	7.8969	0.177461	3.01879	0.875912
AZ_03B	21	1.57917	153230	141.127	3.88507	3.31721	1486.15	8.31882	0.00540928	39.5308	0.0934017	1.37686	2.85442	0.573953	17.2033	8.25168	100.085	41.7069	206.565	51.4437	398.774	124.601	12189	2.54246	310.748	519.736	652.299	2.19463	34.0304	1.23396	33.8719	0.441618	-10.1073	0.894251
AZ_03B	22	49.1847	153230	114.06	3.94178	8.98092	1577.23	5.12922	0.147097	29.4241	0.386957	4.70553	7.67319	0.999222	38.0335	13.7936	136.221	49.8938	208.671	41.6015	286.151	77.9081	10859.7	1.34917	194.1	176.249	731.462	1.75592	16.4452	1.20972	16.8993	0.486426	-11.9999	1.25518
AZ_03B	23	80.8539	153230	198.316	3.81166	19.3921	1950.73	10.9344	0.142021	71.2317	0.406658	5.2728	8.41839	1.94811	44.659	18.6803	201.307	79.6681	351.398	74.7277	508.015	137.649	10790.3	2.60412	258.8	196.656	802.58	2.52803	34.2245	2.39576	33.4887	0.335661	-10.2041	0.497471
AZ_03B	24	1.96413	153230	174.68	4.02026	6.65671	1773.82	17.4312	0.00613535	60.649	0.0987665	1.41572	3.20258	0.653926	19.1712	9.34538	118.118	52.5461	273.306	67.064	518.144	158.968	11284.7	3.63697	229.262	319.125	706.271	2.75685	32.2029	1.86645	34.0701	0.429166	-9.18812	0.982291
AZ_03B	25	1.75152	153230	68.321	3.93667	7.93261	1219.06	8.71691	0.0423996	67.1243	0.186253	1.95725	3.43705	0.730793	16.7523	6.97369	79.3334	33.2713	164.755	37.1397	282.401	81.9846	10491.9	1.8179	150.613	139.231	720.866	3.50121	15.3876	1.41372	15.5563	0.21161	-12.0868	0.88565
AZ_03A	27	24.0035	153230	85.5998	3.86173	10.36	784.401	2.18492	0.00568993	10.3905	0.0671282	1.09929	2.07589	0.364512	11.1002	4.57945	51.6304	20.1183	95.9167	20.8085	171.572	45.9306	11485.8	0.825062	103.548	192.111	743.94	-0.251281	90.682	4.32206	92.0952	0.889127	0.55454	0.701853
AZ_03A	28	32.5685	153230	112.276	3.60911	6.14487	1374.57	4.1781	2.12372	48.5905	1.08253	6.1959	5.65243	1.41497	26.4632	8.99445	96.6791	39.3072	184.732	42.8124	328.783	94.9608	11084.5	0.915044	232.349	175.096	699.753	2.96263	15.1796	1.50758	16.1037	0.355673	-6.74489	0.98655
AZ_03A	29	0.698911	153230	83.07	3.8309	10.4192	1303.39	6.47224	0.00943456	50.8217	0.306341	3.16933	4.86891	1.35783	22.9223	8.54977	93.7498	38.2106	180.511	39.5231	294.276	85.7814	10171.3	1.49465	141.49	111.261	744.444	2.97584	15.405	1.78454	14.8808	0.263322	-13.4079	1.03819
AZ_03A	30	0.836952	153230	103.449	3.68602	7.84661	859.737	4.58817	0.0118551	29.9667	0.00385171	0.75082	1.58602	0.346054	9.32221	4.66557	54.6629	23.3795	113.929	26.1213	216.716	58.665	11137.3	1.41936	79.9013	98.1818	719.946	2.41313	33.5207	2.12628	33.712	0.527242	-2.80341	0.778568
AZ_03A	31	11.9391	153230	91.8572	3.95643	9.01154	740.974	2.57837	0.0336699	10.7606	0.260397	3.03087	3.53088	1.17881	14.3603	5.21327	53.0443	19.5386	88.5619	19.1308	163.143	48.3881	10302	0.639427	148.304	232.364	731.756	-0.234593	92.5585	5.88521	90.3528	0.855475	-3.53929	0.854003
AZ_03A	34	0.167152	153230	185.3	3.83412	8.67821	1701.35	30.5009	0.0133306	41.743	0.232197	3.67555	5.88006	1.64677	30.121	11.6016	130.896	51.239	239.688	54.147	415.016	119.791	11652	13.1895	142.627	169.102	728.512	2.42917	1422.34	38.8941	39.3069	0.661787	-11.4852	1.02942
AZ_03A	35	53.0432	153230	420.546	3.88084	8.26839	2776.9	23.9106	0.0343208	143.473	0.465116	6.88194	20.428	0.963207	113.609	44.8413	438.838	160.584	615.367	113.45	679.95	169.569	9902.73	4.46075	289.57	260.801	724.38	4.23962	28.0769	2.08423	27.6026	0.331218	-8.39094	1.10643
AZ_03A	36	52.6491	153230	109.423	3.90177	5.7362	1233.83	9.80586	0.0614794	30.5209	0.128479	0.99291	2.26169	0.765556	13.4216	5.75865	74.5471	33.7217	177.334	45.4362	390.773	130.038	11423.6	2.66529	271.233	353.474	694.216	1.60443	98.4593	3.76246	98.161	0.732086	-5.02123	0.540007
AZ_03A	37	0.452001	153230	109.9	3.60804	8.64408	998.542	21.926	0.0127491	24.6407	0.0899628	1.03042	2.27788	0.279812	12.2801	5.86328	66.4416	27.6578	130.133	31.7097	252.114	69.9952	11172.8	9.18962	158.97	296.091	728.174	1.03032	8.27258	0.794437	7.85508	0.15852	5.51585	1.05301
AZ_03A	38	1.91961	153230	203.206	3.82573	6.73784	1511.71	11.4761	0.00786168	46.2489	0.0682287	0.96836	2.56163	0.475487	16.9211	8.64436	107.105	44.1285	223.868	51.4653	389.59	113.233	11757.7	3.54068	161.345	199.948	707.265	2.68153	32.1607	1.97886	33.1597	0.29408	-8.90886	0.645235
AZ_03A	41	11.9653	153230	162.838	3.71417	3.59733	1468.29	22.451	0.019018	61.7675	0.0546105	0.939037	2.15585	0.299232	14.0054	7.10307	98.1758	42.1684	211.929	51.4612	400.937	116.237	12906.9	6.64467	345.339	537.627	658.273	2.87012	35.2012	1.27394	35.2679	0.40957	-8.39749	0.760523
AZ_03A	42	10.6836	153230	296.139	3.96791	12.6851	2091.98	5.12219	2.16236	67.9546	1.71659	11.6023	12.0156	1.95183	56.8506	21.0265	216.263	82.3613	346.023	70.4882	478.149	135.866	10294.1	1.28523	193.28	149.815	762.168	3.05118	35.0699	3.54348	34.1263	0.496166	-6.75554	0.952378
AZ_03A	43	1.39471	153230	53.581	3.66339	7.18488	863.167	4.45215	0.00334575	31.6654	0.0631391	0.750138	1.68105	0.590882	9.6015	4.17186	51.9401	22.6674	115.837	29.2363	242.667	74.8328	11017.1	0.910555	73.3077	92.7701	712.572	2.63468	36.6997	3.82393	36.9562	0.537007	-6.05346	0.862334
AZ_03A	44	13.9754	153230	99.2137	3.85974	8.06732	1020.86	4.09556	0.053516	26.1661	0.133293	2.10267	3.01529	0.728002	16.0139	6.3223	71.3871	29.7958	140.389	32.0833	263.026	78.4121	11861.6	1.22807	165.793	325.785	722.29	1.11163	38.71	4.8686	37.4466	0.292612	-10.7561	0.957239
AZ_03A	45	13.4577	153230	33.6801	3.66269	2.7601	198.05	2.06078	0.00295041	5.56345	0.0253107	0.241409	1.04391	0.45379	4.24	1.76444	13.9078	4.94304	19.986	4.37998	55.7608	10.9902	11200.6	0.486071	19.3801	155.852	639.03	-10	75.2832	4.66536	74.8856	0.6444	-6.24403	0.488202
AZ_08E	48	2.52675	153230	207.784	3.93121	4.66842	1938.49	26.5081	0.0120226	38.7992	0.198771	2.99611	6.33032	0.21001	36.7883	15.9742	177.937	70.9253	327.405	68.4288	459.359	127.46	11634.1	4.92619	321.304	479.874	678.013	1.9347	154.582	6.39037	154.582	6.39037
AZ_08E	49	15.0931	153230	85.8404	3.70174	15.9301	1228.16	2.35491	0.00421033	18.0529	0.0862487	2.1169	4.19316	0.396578	23.3239	9.0889	91.5041	34.4164	142.636	29.7197	218.877	54.655	11387.6	0.718138	225.435	281.405	783.47	0.00308474	97.3764	4.88686	94.9247	0.724981	1.84998	1.01918
AZ_08E	50	26.4809	153230	321.233	3.847	2.4607	885.884	16.6439	0.890145	23.7292	0.587721	2.37137	1.45195	0.484571	9.48933	3.71552	47.5484	21.9189	115.057	29.4059	249.65	80.6946	10930.3	3.31132	161.873	552.578	630.935	1.51423	6.49989	0.473186	7.25911	0.110366	0.866409	1.04098
AZ_08E	51	37.049	153230	157.546	3.64251	9.99687	1301.23	21.1008	0.128638	32.7406	0.1721	1.85839	3.25349	0.584669	18.3994	8.0467	91.378	37.5035	181.896	41.399	320.645	88.211	11178.7	9.0388	258.111	364.493	740.795	1.21724	8.07473	0.465967	8.29002	0.101031	5.03714	0.821427
AZ_08E	52	27.5245	153230	963.418	3.57574	10.1486	990.406	24.6349	24.5752	109.831	10.1118	37.4773	6.84105	0.698349	17.5962	5.83241	64.1968	26.4092	128.384	30.2029	245.186	69.2853	11026.7	10.1514	189.243	303.246	742.121	-10	6.91424	0.467852	7.87922	0.102049	4.22836	0.813935
AZ_08E	54	27.4368	153230	138.92	3.71429	4.76198	1392.04	10.1318	0.329711	46.0415	0.413329	3.36551	6.41107	1.78496	32.8626	11.6696	124.946	46.31	201.173	43.889	343.412	96.4636	11836.2	1.6509	133.772	228.899	679.55	2.85773	93.5872	6.18973	95.3786	0.829668	-5.53661	0.819751
AZ_08E	55	17.0079	153230	99.9714	3.7421	2.97441	1035.89	17.485	0.0659274	24.7154	0.144573	1.42117	2.59893	0.83409	15.1104	5.66346	66.471	27.9694	135.607	33.098	271.364	83.4141	11161.2	3.57682	186.308	479.758	644.381	1.54303	6.67878	0.344612	6.49226	0.0890615	-0.150829	0.803258
AZ_08E	56	76.9467	153230	115.923	3.73908	4.14622	1311.95	8.32358	0.252496	44.059	0.279112	3.51806	5.50661	1.51056	25.0216	9.17111	100.19	37.0884	171.537	35.7549	272.752	77.298	11349.8	1.80938	377.197	535.657	668.926	2.16306	86.9528	3.77676	88.3191	0.624709	-2.49655	1.4545
AZ_08E	57	34.2901	153230	305.243	5.46086	7.24076	2329.07	24.1434	0.043641	133.627	0.578933	7.79733	14.2968	2.75387	74.2511	28.913	307.832	116.919	522.314	109.862	778.08	220.817	11190	3.33538	884.58	942.96	713.216	3.11503	77.7356	4.21767	79.8281	2.22734	-2.81705	1.85743
AZ_08E	58	27.1426	153230	152.346	3.68361	12.4769	1044.37	4.56604	0.000358693	26.4076	0.0744188	1.3332	2.57558	0.556439	14.3867	5.90514	69.0876	27.3349	132.188	29.1145	226.957	63.0815	10772.7	1.33448	96.8068	108.817	760.653	1.70131	36.277	3.30061	34.8539	0.413119	-6.31257	0.980442
AZ_08E	61	26.8044	153230	116.512	3.86887	6.53591	1417.36	5.94316	0.0160847	23.6005	0.187904	2.50837	5.13123	0.649008	24.8744	9.33313	105.125	41.8647	194.575	42.1643	308.136	87.5167	11173.5	1.75275	207.194	291.854	704.771	1.21074	28.0972	1.37321	26.5442	0.309288	-6.84944	0.754107
AZ_08E	62	0.480931	153230	63.7357	3.76227	4.0861	1202.09	21.3296	0.00468926	38.0397	0.0623137	1.16203	2.66487	0.846549	15.3462	6.44331	78.2579	32.5838	162.638	37.2582	296.293	86.8095	11229.7	4.44256	137.885	348.684	667.819	2.29347	22.2518	1.09235	21.576	0.258481	-9.4468	0.87163
AZ_08E	63	18.4174	153230	108.663	3.76408	6.10213	1280.59	5.24417	0.0170845	35.6869	0.226297	2.73709	4.52281	1.08195	21.2143	8.64034	100.318	38.8779	193.583	46.7815	368.896	108.479	10834.1	1.3441	408.796	508.373	699.188	1.50671	27.683	1.45461	27.4393	0.313971	-7.5001	1.2462
AZ_08E	64	5.64006	153230	124.363	3.67073	10.5355	1543.03	42.7544	0.028973	15.4169	0.359033	4.81873	6.61414	1.40058	29.7615	12.5341	132.407	50.6523	226.214	45.9998	319.816	86.7691	9304.83	5.64885	185.407	355.199	745.428	-0.114267	6.96355	1.28436	9.01033	0.0940241	21.1132	2.20167
AZ_08E	65	2.91914	153230	99.2172	3.73368	2.73681	964.355	21.148	0.00437711	25.1011	0.0573616	0.66285	1.68743	0.567743	10.8722	4.37386	54.5906	24.0656	124.969	32.2218	273.856	86.1079	10851	3.4347	226.373	609.81	638.428	1.43389	7.13103	0.654012	6.58839	0.0855273	-0.146385	0.813881
AZ_08E	68	14.3323	153230	64.7768	3.69755	2.73403	888.334	10.5707	0.0112994	25.2436	0.00233858	0.491682	0.890913	0.262542	5.9948	3.30715	45.3426	20.65	119.331	31.1234	294.941	96.1387	11704.4	3.68953	202.262	428.508	638.356	1.75108	104.221	3.50749	102.007	0.882212	-4.04913	0.992743
AZ_08E	69	577.033	153230	178.443	3.57691	25.9031	2636.78	50.3959	0.878945	48.0027	1.07152	10.3537	14.9235	0.202515	79.8226	33.3086	355.693	134.225	562.22	114.582	744.099	184.053	10603.8	11.3645	760.063	1236.97	832.003	-0.00636228	11.3776	0.444202	13.9158	0.3186	-4.78098	1.07982
AZ_08E	70	40.9033	153230	123.883	3.80124	5.18376	1056.62	6.10412	0.0151074	34.8357	0.14196	2.02278	3.41486	1.09683	18.408	7.00128	74.8671	28.6038	126.15	27.5	218.604	63.267	10721	1.80321	282.084	403.443	686.181	1.80725	88.229	4.77413	84.4601	0.720961	-3.44321	0.581302
AZ_08E	71	197.708	153230	49.987	1.63402	13.0151	576.649	2.94912	1.21799	13.2379	0.561463	3.66466	3.50487	0.53662	13.8814	4.6484	45.4711	16.7772	69.4834	14.1603	99.2172	28.2451	6029.59	0.753209	55.0801	44.977	764.526	1.2324	31.8724	5.73794	24.7614	0.474819	-5.41778	1.1253
AZ_08E	72	9.81667	153230	45.6661	3.62346	6.75573	336.446	2.74083	0.0769348	15.1024	0.0551607	0.522369	1.04312	0.245599	4.71471	1.92194	20.2753	8.45817	41.7726	9.78922	98.4751	24.2349	11352.3	0.823938	86.0147	182.594	707.483	0.813861	93.315	9.47212	92.8837	1.05843	2.03456	0.50836
AZ_08E	74	9.06062	153230	68.4111	3.66609	5.03155	828.427	4.42717	0.00969906	22.1098	0.107295	1.43345	2.22438	0.570411	11.4554	4.49774	51.0203	21.6075	99.409	23.5838	198.515	58.8668	11449.9	1.88748	256.017	490.605	683.842	0.873475	90.5938	4.08712	90.8377	0.743217	-2.87395	0.84245
AZ_08E	75	1651.52	153230	871.494	0.538953	77.5846	173.603	0.750956	0.162239	2.77806	0.0528222	0.395528	0.382726	0.0528545	1.95175	0.722675	10.7208	4.2734	21.3008	4.42204	30.1658	11.5007	2721.98	0.0452407	8.5975	7.27253	959.792	-10	133.436	79.2396	33.2164	0.333642	-10.6345	0.802805
AZ_08E	76	14.6081	153230	1006.04	0.299092	0.548174	118.356	0.168401	0.0061406	1.66906	0.0225596	0.223678	0.335262	0.0911579	2.21563	0.776316	7.50247	3.03052	13.9038	2.81586	18.7048	7.8965	1508.82	0.00396054	22.2118	24.6273	536.918	-10	163.295	67.1043	86.9178	0.603904	-6.09369	0.940327
AZ_08E	77	0.784002	153230	68.6581	1.74283	4.0868	393.17	1.93414	0.0164776	9.58354	0.0323261	0.36825	0.535666	0.115682	3.71763	1.73293	21.6534	9.64682	51.6072	12.5524	105.059	33.6255	7542.4	0.623019	69.5672	115.738	667.832	0.856389	32.4159	2.55945	23.4388	0.185007	1.97305	0.877804
AZ_08E	78	474.761	153230	188.246	3.76108	11.9031	1911.57	5.78289	0.00983798	21.9029	0.146224	2.65651	4.9128	0.576688	32.0426	13.596	167.928	72.5031	334.368	72.5917	527.706	146.344	11852.7	2.00982	142.701	142.744	756.37	1.18157	68.2062	10.6611	67.2646	0.667614	-5.90176	0.758239
AZ_08E	81	381.054	153230	2702.29	3.47708	32.8719	1366.55	5.7328	51.1079	226.333	27.1795	92.5764	17.5433	1.5883	31.7319	9.66389	101.236	40.9108	189.136	43.1699	342.487	101.736	10952.5	1.44601	180.785	244.632	857.454	-10	156.084	8.18764	149.089	1.05525	-2.04289	0.607387
AZ_08E	82	2.66541	153230	106.513	4.04628	6.16439	882.891	6.37454	0.000476205	12.8638	0.0460819	0.917896	1.64562	0.573875	8.69159	3.96307	51.3941	21.9112	119.377	29.7925	257.765	85.3074	11012.5	1.98204	119.96	232.612	700.01	0.404439	78.6886	3.44814	75.662	0.687932	-0.254774	0.606875
AZ_08E	83	99.5345	153230	1356.51	0.0228079	2.49305	21.0517	0.121892	0.0726733	1.14251	0.143893	0.771998	0.385384	0.0981587	0.630287	0.13874	1.40764	0.505928	1.59241	0.324474	2.07021	1.00875	87.7941	0.0237628	1.27867	2.98294	631.848	-10	2778.46	32.7891	15.8573	0.166053	-11.1832	1.14725
AZ_08E	84	324.604	153230	175.548	1.51639	12.4285	1141.27	2.7358	0.0469931	28.0123	0.152964	2.41699	3.87388	0.811659	20.3474	7.8947	87.8762	33.77	153.21	29.5426	181.987	58.2882	6104.65	0.611689	112.701	67.9585	760.298	2.21607	48.8873	6.22954	29.0014	0.270518	-6.14165	1.07638
AZ_08E	85	87.526	153230	94.6155	3.48448	5.34948	541.398	3.00557	0.379342	7.18112	0.273911	1.51543	1.36864	0.153426	7.14753	2.93955	36.3988	14.9429	68.1095	15.3256	126.326	32.4787	11170.5	0.944472	61.864	189.995	688.664	-0.309338	102.626	6.29838	98.9597	0.770534	-0.0515295	0.555602
AZ-06	90	120.737	153230	451.141	3.54396	4.49505	1046.64	22.5057	2.50243	44.5855	1.55582	7.08148	3.86373	1.00445	14.8713	5.56092	63.2949	25.6548	131.943	31.2552	260.62	82.5369	10566.9	3.87579	360.955	577.432	675.095	2.0483	7.99726	0.519322	6.93743	0.143858	-1.2998	0.724735
AZ-06	91	7.77534	153230	96.08	3.85979	3.55704	1272.81	25.357	0.00411665	39.6995	0.120501	2.0432	3.33755	1.02234	17.0239	6.89674	80.6816	34.7523	169.44	39.0571	317.357	100.386	10501.3	3.70152	233.575	542.743	657.439	2.10377	6.52032	0.3742	6.56689	0.0830132	-0.448101	0.645401
AZ-06	93	6.62533	153230	163.08	3.07571	9.1251	1095.88	14.4471	0.0059928	30.7995	0.0850107	1.19749	2.43084	0.228276	14.7646	6.71418	78.7138	32.1487	150.253	31.7642	246.56	61.7224	10615.4	4.74445	175.998	292.878	732.838	1.38032	6.77214	0.769437	6.82868	0.126735	-11.7309	0.684144
AZ-06	94	350.688	153230	44.9781	3.48652	55.4348	579.43	6.0312	0.170541	27.3448	0.120378	0.748111	0.89016	0.256187	5.35844	2.19131	28.5644	13.3546	78.1462	21.3663	206.393	71.4771	11155.6	1.55126	157.711	362.438	917.6	-0.578531	31.3748	1.89677	27.8351	0.281416	-8.20011	0.496936
AZ-06	95	16.3406	153230	128.011	3.67112	2.82948	1119.86	24.6648	0.164096	32.9419	0.139911	1.26644	2.22593	0.716839	13.8193	5.83284	71.5426	31.1957	155.335	38.9738	321.995	101.826	10392.5	3.94886	269.247	658.802	640.8	1.81007	6.85282	0.40816	6.72227	0.0926178	0.85443	0.910079
AZ-06	96	210.567	153230	246.621	3.69766	40.2272	1282.08	7.26494	4.36629	46.7106	0.696492	4.1118	4.14718	0.66339	19.4105	8.13965	90.8003	37.1527	176.014	39.7169	296.585	82.86	11108.4	2.70154	237.051	226.764	879.959	1.03747	145.732	5.26754	95.9449	0.971452	-5.58144	0.827812
AZ-06	97	42.9739	153230	477.849	3.53835	3.08482	618.322	3.8479	2.29723	34.1253	0.942654	3.39495	1.91392	0.482759	7.83157	3.37214	39.6309	16.2419	79.1693	19.0885	167.729	49.3472	11415.8	0.951834	94.496	146.704	647.012	3.10096	74.0723	5.26704	74.9555	0.803379	-13.4245	0.506502
AZ-06	99	14.7441	153230	70.142	3.70192	4.63516	1092.36	9.75035	0.0796291	24.2755	0.0700169	0.744001	1.46511	0.592913	10.8741	4.74664	61.5756	28.5856	155.326	39.8239	353.158	120.383	11309	2.50395	155.884	414.053	677.46	1.25443	100.734	4.58737	101.705	0.951525	-1.95516	0.65582
AZ-01	100	182.608	153230	943.72	1.3416	3.14711	524.954	2.2893	7.15728	40.6506	3.58986	13.5779	3.65452	0.797066	10.7905	3.28592	35.6978	13.5163	62.318	12.9653	91.2605	29.2918	5779.5	0.422689	74.2128	51.79	648.461	-10	31.0803	8.48402	18.3106	0.286543	-12.3481	0.755774
AZ_04B	101	0.132844	153230	50.4221	3.53771	3.04916	447.226	3.10319	0.00439003	11.1312	0.0233849	0.369614	1.01107	0.199251	5.51976	2.25135	26.7468	11.1252	55.3513	13.0689	134.268	34.0912	11557	1.46864	142.437	409.939	646.171	0.272366	32.4413	1.14935	34.2783	0.522069
AZ_04B	102	7.23497	153230	264.945	4.11659	10.8828	2267.53	5.26138	0.0534171	70.5619	0.794367	10.3728	13.8525	3.74112	63.1892	22.4359	237.279	91.2816	419.393	88.2671	621.486	180.412	9525.99	0.984665	277.273	149.682	748.313	3.25046	211.12	15.8303	205.686	2.80778
AZ_04B	103	10.4949	153230	212.197	4.07149	11.2033	1806.76	2.67839	0.0258729	37.9155	0.518347	6.13415	10.0123	3.29386	44.7174	16.1696	163.492	63.9276	271.639	57.6424	411.408	116.019	9515.97	0.443057	92.6393	75.3581	750.908	2.74232	213.053	20.7253	206.252	1.98929
AZ_04B	106	163.491	153230	351.7	3.75691	8.76455	1454.23	5.95078	0.349321	88.5725	0.404744	2.60669	4.08527	0.857458	23.232	9.63212	118.181	46.3926	217.514	49.1292	348.681	99.2891	10815.5	1.24392	134.371	94.1387	729.362	4.2362	224.624	18.2691	205.888	1.95242
AZ_04B	107	12.9188	153230	53.1604	3.78121	2.44096	840.714	5.64016	0.0540612	23.5537	0.0551607	1.10204	1.98622	0.742263	10.2419	4.58875	49.0177	21.1995	104.448	25.8299	229.327	71.2298	11366	1.29147	151.086	567.42	630.372	1.4853	95.6731	3.23693	92.7581	1.0186
AZ_05	108	11.4804	153230	117.098	3.83373	11.5407	869.151	6.26949	0.00710532	31.8301	0.0492457	0.834699	1.88709	0.282382	11.8429	5.02448	55.1065	22.939	109.937	24.9591	213.29	59.0893	11682.4	2.49375	156.964	271.016	753.576	1.30089	171.423	9.07997	170.608	1.31551	-10.309	0.871418
AZ_05	111	46.8593	153230	84.9585	3.6497	6.53231	1035.8	2.5456	0.0069862	14.3871	0.168921	2.1803	3.39716	0.715584	16.7564	6.4272	72.4809	27.8949	141.669	31.1043	249.809	73.0968	10880.8	0.978433	216.78	395.196	704.726	0.0881364	89.8292	5.16435	91.9513	0.867578	-3.37126	0.859328
AZ_05	112	25.4703	153230	162.382	4.17991	16.9618	1791.76	8.86524	0.0102676	64.7574	0.222706	3.33167	5.45468	1.82482	29.8346	12.2187	143.209	59.9707	278.224	59.5534	419.038	119.786	10031	1.67181	204.553	172.452	789.494	2.59288	37.2247	2.84975	36.5647	0.278539	-7.58327	0.993894
AZ_05	113	0.724476	153230	165.088	3.86476	4.81186	1372.94	13.0553	0.00228492	26.9416	0.107295	1.43413	3.35487	0.413036	19.3876	7.99957	98.1392	39.3046	192.206	43.1391	319.449	90.277	11564.2	3.77842	262.28	535.252	680.36	1.17995	48.6556	2.02227	48.5167	0.453873
AZ_05	114	0.258069	153230	152.343	3.76855	22.4944	1922.12	4.44199	0.0744808	33.6662	0.67535	8.60265	11.0468	1.20847	51.5883	18.0497	180.707	67.6055	290.793	58.2816	381.618	108.145	10617.3	1.40689	260.94	223.78	817.464	0.984985	165.695	6.9894	168.067	1.30713	-9.76505	0.804304
AZ_05	115	46.2118	153230	91.344	4.02337	10.0821	886.498	3.37651	0.762297	25.4671	0.0691916	1.48186	2.51642	0.902653	12.8231	5.4863	61.2259	24.5138	114.586	25.8578	209.677	61.5244	10610.9	0.698275	125.877	92.6466	741.541	1.96316	1537.28	415.543	88.0852	1.25095	-31.5947	0.851822
AZ_05	118	39.5599	153230	283.222	3.92438	7.94933	2295.41	10.207	0.0235638	76.631	0.339504	4.82021	9.58623	1.67769	52.4191	21.352	236.255	94.6464	415.654	88.3002	611.597	166.444	11213.1	2.84307	339.395	275.491	721.043	3.13674	34.3959	1.76488	33.9428	0.291697	-11.3438	0.556411
AZ_05	119	41.1902	153230	207.991	4.04035	10.2648	1667.04	11.2989	0.00984363	59.7945	0.128479	2.21916	4.95064	0.621831	27.9308	11.7043	135.115	52.5219	242.824	50.6172	367.59	98.6242	11641.9	3.58699	205.97	207.351	743.125	2.73053	36.6555	2.38257	36.1219	0.437044
AZ_05	120	62.2181	153230	128.59	4.05291	7.73312	800.171	2.66251	0.0057812	15.7051	0.0420927	0.558512	1.28011	0.400486	7.33181	3.32371	43.6825	20.5474	109.597	27.1017	243.859	77.1733	11592.5	0.745823	95.0002	166.727	718.719	0.843446	36.7132	1.98402	34.4119	0.480113	-7.24133	1.18512
AZ_05	121	41.7318	153230	153.707	3.74309	6.69386	1737.4	10.1558	0.0031705	55.1956	0.0464946	1.09247	3.33002	0.600947	25.1771	11.065	140.493	58.39	276.809	59.1914	419.25	111.736	11899.6	3.01689	176.049	211.793	706.727	2.94444	34.093	2.34821	34.0574	0.444637	-10.8466	0.932601
AZ_05	122	100.427	153230	255.118	3.6382	9.76062	835.151	5.34406	0.0175602	41.6938	0.082122	1.02564	2.26541	0.865635	11.7785	4.89828	56.5882	22.3508	109.558	25.9996	229.405	60.3193	11323.5	0.94165	226.286	203.334	738.697	2.16491	38.4062	1.60786	38.3818	0.46034
AZ_05	124	0.417722	153230	132.359	3.79993	11.2903	1842.15	3.81165	0.00900853	29.0062	0.296437	4.67346	8.55742	0.656146	42.9129	16.1284	171.661	61.8316	267.786	51.9532	336.082	90.2403	11873.3	1.55125	254.367	282.282	751.602	1.12319	157.55	5.07219	149.78	1.99268	-8.97276	0.797712
AZ_05	125	45.1806	153230	142.748	3.99004	9.90507	1821.83	11.8369	0.375994	102.713	0.724629	5.82792	6.97894	1.50075	32.7907	13.4974	149.872	63.3427	301.141	68.2137	524.916	166.804	11490.5	2.58216	781.006	844.997	739.984	2.48108	163.951	5.68864	162.629	1.62391	-11.5836	1.00427
AZ_05	126	2.11487	153230	151.97	3.73636	9.30953	1502.49	6.10369	0.0256072	33.5951	0.152964	2.59504	4.4989	0.937679	21.6482	9.45692	111.869	44.4553	216.716	49.4247	366.897	104.717	11091.5	1.85973	174.055	172.177	734.572	1.9753	35.7195	2.39792	35.3841	0.398323	-3.50112	2.06258
AZ_05	127	18.5607	153230	141.381	3.87837	3.82733	1063.9	7.34974	0.102997	31.2211	0.113898	1.25139	2.24097	0.668183	13.1351	5.34284	66.2057	28.4571	142.057	34.4388	271.348	83.6833	11030.6	1.75166	140.053	277.672	662.892	2.20494	20.9876	1.36814	20.1404	0.268804	-3.87182	0.663001
AZ_05	128	23.2586	153230	84.3395	3.7977	4.55899	849.027	4.26429	0.0100084	18.5543	0.0834976	1.50168	2.52018	0.846411	13.6515	4.70915	55.8884	23.0042	109.926	27.7821	229.229	74.6775	11103.3	1.46408	134.917	344.784	676.182	0.960946	98.4095	4.0443	95.5908	0.859929	1.3714	0.739209
AZ_05	131	1.86435	153230	140.695	3.69949	5.79216	1897.37	8.98765	0.355574	73.1961	0.435404	4.40275	7.32126	1.47784	36.7507	14.936	174.991	71.0446	334.967	78.1994	625.675	180.336	11549.6	3.08564	615.612	663.735	694.993	2.56828	33.3903	2.3897	35.6434	0.663256	-1.82878	1.17561
AZ_05	132	112.52	153230	355.657	3.53621	5.64864	1219.68	8.21818	0.157526	22.24	0.181033	1.25822	2.33629	0.185327	13.8015	6.25935	84.1544	36.2203	177.591	42.0916	328.604	96.0419	11634.1	2.60419	219.341	603.904	692.987	0.602715	101.706	2.67852	101.128	0.916132	3.48041	0.627448
AZ_05	133	11.2726	153230	110.388	3.9786	4.7639	1511.91	20.1868	0.00938085	64.9689	0.0920262	1.31412	2.58766	0.585022	16.0267	6.82544	96.2973	42.2332	220.21	56.9164	501.88	166.405	11851.1	4.16348	507.235	736.649	679.581	2.44038	35.1285	1.07954	36.5151	0.522114	-7.49513	1.02397
AZ_05	134	71.9175	153230	170.22	3.5136	3.62659	2395.78	73.7913	0.114146	33.7198	0.231926	3.21915	7.72784	0.267388	46.5012	21.5167	261.189	105.968	501.872	113.541	890.513	233.849	12240.4	27.0781	832.589	2627.9	658.874	0.433324	7.03643	0.268355	7.23201	0.129158	6.0519	0.919934
AZ_05	135	101.32	153230	262.325	4.14774	20.2681	1590.68	11.7802	3.91515	109.685	7.2211	34.1033	18.1028	4.27076	40.822	14.5367	141.13	50.3889	243.633	55.9048	481.338	151.878	11866.7	2.41449	613.077	770.53	806.968	2.05338	159.678	7.39752	166.731	1.98716	-7.50696	0.530609
AZ_05	138	26.4414	153230	86.337	3.79873	4.17532	1188.26	10.9579	0.0131473	48.6994	0.0381036	0.701038	1.3551	0.334279	9.69279	4.61519	62.3525	28.8512	162.883	43.8006	395.143	144.996	12143.9	2.29452	491.338	639.169	669.457	2.17749	35.6187	1.21736	35.804	0.295234	-6.53448	0.48508
AZ_05	139	120.954	153230	132.369	3.41867	10.4153	1195.31	21.1762	0.0433785	28.9195	0.162181	2.03026	3.71528	0.538831	18.2874	7.87338	91.1991	35.0229	158.447	35.2511	280.403	77.158	10860	8.21623	268.762	380.742	744.411	0.928164	7.90796	0.614109	7.94503	0.119944	1.50174	1.02877
AZ_05	140	66.1925	153230	302.296	3.81271	6.08985	1666.35	8.81277	1.05471	61.9079	1.00495	5.53635	6.27532	0.994123	30.0016	12.7679	144.096	58.477	271.366	59.562	464.678	137.259	11239.7	2.19607	423.656	308.764	699.026	2.89852	33.8201	2.54225	34.5693	0.674522	-8.79439	0.794206
AZ_05	141	17.5041	153230	113.107	3.63333	5.45498	1846.34	4.4557	0.0451141	56.0317	0.633949	9.11477	14.1666	4.6648	54.2937	19.0781	185.665	70.0363	297.037	65.1683	459.118	134.926	10233.8	0.855614	314.85	191.239	690.211	3.237	41.6006	2.16634	39.5747	0.570923
AZ_05	142	3.41855	153230	203.218	4.08761	22.311	1490.43	4.35633	0.0114625	49.4165	0.288183	4.23827	6.48072	1.55024	30.9175	11.5879	120.98	46.8527	209.458	44.5432	317.368	93.8681	9753.97	1.02599	81.8111	76.1659	816.633	2.59493	38.1118	3.16611	36.7595	0.523612
AZ_05	144	100.772	153230	116.463	3.65622	14.3085	624.19	8.72352	0.13195	10.8976	0.119817	0.967678	1.66405	0.285698	8.68053	3.71889	42.7051	16.641	76.1202	17.7151	145.338	39.5936	10552.6	3.48176	56.962	106.89	773.322	0.0602616	7.80742	0.726313	8.66442	0.259835	3.4148	0.963126
AZ_05	145	34.2819	153230	117.666	3.63263	6.8018	935.452	20.9431	0.0140151	23.5054	0.0696043	1.03996	2.11886	0.300471	11.0469	5.38214	63.46	26.3617	129.098	30.9341	242.804	70.0964	11064.4	8.66441	158.675	302.996	708.042	1.13655	6.92405	0.549679	7.83654	0.16208	6.72284	1.35803
AZ_05	146	4.23622	153230	87.5962	3.64997	2.9621	1146.98	5.3953	0.0230001	9.86823	0.0773075	0.995638	1.86452	0.720814	11.9342	5.01651	70.6922	30.7601	160.41	41.0064	341.417	111.792	11339.3	1.04922	105.516	497.755	644.082	-0.080274	76.0353	3.24253	74.999	0.795009
AZ_05	147	28.4044	153230	2002.62	3.80809	4.83239	1114.55	5.63294	57.4481	268.22	27.1162	84.5306	14.9529	1.13719	25.2773	7.55231	73.6211	29.8021	142.498	31.9714	259.276	74.5957	11402	2.52092	257.966	576.937	680.691	-10	94.2022	4.17738	93.4938	0.844808	-6.24548	0.681841
AZ_03B	272	13.1793	153230	78.9383	3.73708	4.06476	1303.49	43.4559	0.00406375	46.9531	0.0795084	1.14157	2.13959	0.769698	14.3658	6.39119	78.9322	34.5529	175.198	43.008	357.681	109.794	10347.8	6.9845	242.404	639.686	667.423	2.13665	6.52262	0.517518	6.5678	0.111381	0.550448	1.2772
AZ_03A	273	4.21924	153230	91.5218	1.60012	2.82348	570.478	6.84896	0.0287949	9.15554	0.0595626	0.623297	1.43232	0.187008	7.91664	3.26011	38.6473	15.5616	74.6829	16.2112	124.797	37.3527	6785.28	2.8685	78.0471	101.105	640.648	1.21562	9.56602	1.00871	7.85508	0.15852	5.51585	1.05301
AZ_03A	274	13.9328	153230	3830.82	3.34761	5.82297	1338.11	13.6751	229.422	995.217	113.623	328.333	53.463	3.02395	67.09	15.426	124.45	41.4643	179.648	36.9285	288.881	75.3684	10092	5.60314	226.433	343.847	695.418	-10	7.998	1.14948	7.85508	0.15852	5.51585	1.05301
AZ_08E	275	946.274	153230	495.792	1.60206	25.6244	1028.66	5.96877	0.223071	20.3843	0.186253	1.74108	2.686	0.61598	13.4217	5.66803	68.2879	28.4372	134.191	28.931	194.905	69.5381	6206.69	1.09504	116.901	128.1	830.875	0.48477	109.139	9.3895	7.25911	0.110366	0.866409	1.04098
AZ_08E	279	336.191	153230	377.208	1.14433	13.6916	578.34	6.64	0.0304042	11.2089	0.0572241	0.882435	1.35959	0.244181	7.7116	3.02251	37.4786	15.4187	75.8048	16.9403	118.911	38.5406	5147.91	2.67953	105.796	101.168	769.213	0.195259	13.5443	1.45998	8.29002	0.101031	5.03714	0.821427
AZ_08E	280	4.28955	153230	463.447	1.55608	2.68846	390.558	8.40776	12.2217	50.9007	4.96247	16.0133	3.14742	0.320163	6.99372	2.22912	26.2021	10.6497	50.8509	11.3879	91.0739	27.9517	6903.68	3.74042	96.2535	121.753	637.163	4.07693	11.2208	1.64268	7.87922	0.102049	4.22836	0.813935
AZ_08E	281	2.22277	153230	140.871	3.49032	7.15773	1240.9	18.749	0.012187	29.9374	0.121188	1.61963	3.4039	0.589978	19.0169	8.50718	92.5099	36.9593	168.843	38.8228	303.86	86.8279	10974.6	8.12376	238.294	308.972	712.258	1.49547	6.52285	0.572319	7.87922	0.102049	4.22836	0.813935
AZ_08E	282	3.60832	153230	224.99	3.38196	7.27923	874.746	21.499	2.66369	33.6686	1.07871	4.58933	2.34495	0.359392	11.254	4.92626	59.6256	24.7546	117.163	27.6798	234.03	64.9716	10818.5	9.69327	152.902	251.155	713.657	1.86485	8.05111	0.660825	7.87922	0.102049	4.22836	0.813935
AZ_08E	283	0.0302235	153230	59.4223	3.65769	2.72803	982.339	29.0443	0.00249652	30.3253	0.0550232	0.691491	1.66595	0.607286	10.7486	4.84388	59.8777	25.6251	128.572	32.3026	261.399	82.83	10722.1	5.50679	266.737	630.787	638.2	1.73576	6.39458	0.349309	6.49226	0.0890615	-0.150829	0.803258
AZ_08E	286	18.7971	153230	35.399	1.72807	1.7009	486.047	13.7301	0.00454874	17.16	0.0339768	0.518959	1.05215	0.321084	5.83319	2.45376	28.4591	12.1206	59.8	13.6388	112.696	35.8659	7148.58	2.85494	223.48	352.627	605.846	1.66208	8.02027	0.553099	6.58839	0.0855273	-0.146385	0.813881
AZ_08E	287	14.4948	153230	93.2427	3.49771	2.24046	835	19.087	0.0169444	22.0605	0.0371407	0.726952	1.26014	0.478488	7.91097	3.80357	47.9933	21.6125	112.057	28.2827	253.458	80.3537	10627.8	3.31864	174.403	544.468	624.43	1.48184	6.69178	0.474731	6.58839	0.0855273	-0.146385	0.813881
AZ-06	288	46.6353	153230	397.537	1.91474	7.36228	517.295	13.6783	2.31832	25.2395	1.16208	3.78657	1.51867	0.377497	5.58065	2.32858	29.7879	13.6678	67.6507	16.1934	137.543	44.2463	6999.2	2.45811	94.2829	239.833	714.603	1.39448	7.21168	0.866899	6.56689	0.0830132	-0.591974	0.844259
AZ-06	289	248.317	153230	663.959	0.911991	18.1869	419.72	4.43347	0.212271	9.02452	0.10083	0.751521	0.880752	0.102531	5.613	2.26375	28.7121	11.5327	56.4403	12.1484	83.9267	26.1437	5021.82	1.6102	53.7287	95.5828	796.269	-0.378581	9.74784	1.68641	9.74784	1.68641
AZ_05	290	7.17267	153230	851.295	2.633	3.06237	664.808	3.43483	9.98726	65.5343	5.17497	16.7816	4.22402	0.850233	10.8666	3.92308	44.4719	17.943	86.3805	19.7265	164.381	49.0915	9510.97	0.829589	108.263	120.511	646.483	-10	43.0145	4.53279	38.3818	0.46034
AZ_05	293	1794.01	153230	60.6452	1.23537	182.61	329.787	7.3864	0.264466	8.24596	0.114723	0.773324	0.791444	0.129618	3.66654	1.87078	21.0236	8.37347	42.906	9.39936	74.6998	23.6979	5644.18	2.69247	80.9283	113.108	1082.07	-2.68507	14.55	3.86924	7.83654	0.16208	6.72284	1.35803
AZ_05	294	156.848	153230	89.8307	1.28564	1.90111	899.765	22.5999	1.78315	21.0729	0.901164	4.20006	2.88459	0.219934	13.2563	5.72131	65.8275	25.1025	115.087	24.4262	168.012	50.4385	5948.78	6.85204	288.905	394.694	613.258	1.82436	8.38765	0.565754	7.23201	0.129158	6.0519	0.919934
AZ_05	295	8.89679	153230	106.075	3.33737	3.0978	1563.87	78.1394	0.0180618	23.7489	0.0745563	1.13475	2.66902	0.12362	19.3553	9.20849	113.266	46.3523	237.622	55.2829	410.502	116.069	11972.6	28.1774	457.312	1382.97	647.315	0.518844	7.09158	0.268147	7.23201	0.129158	6.0519	0.919934
AZ_05	296	5.75195	153230	112.442	3.66055	3.86292	1176.76	10.6399	0.00448695	43.2022	0.0697418	1.16408	2.59177	0.763232	14.6146	6.4241	78.2581	33.3246	164.974	38.026	317.131	92.9644	10467.5	2.149	151.956	292.415	663.586	2.71619	20.6353	1.14508	20.1404	0.268804	-5.39185	0.482784
AZ_05	298	37.8436	153230	73.967	2.05372	4.00991	523.503	11.2633	0.00732621	14.1938	0.0313632	0.529189	1.15276	0.162009	6.90055	2.98364	34.6685	14.2422	68.524	15.9109	125.86	36.1634	8517.4	4.35706	105.855	157.894	666.396	1.2854	9.8578	1.15279	7.94503	0.119944	1.50174	1.02877
AZ_05	299	63.8337	153230	104.418	1.6305	7.40667	331.688	3.72918	0.727451	7.19141	0.435549	1.5951	1.1569	0.184598	5.1306	2.12744	24.3451	9.21879	42.9174	9.33644	72.194	21.3445	5805.73	1.15506	31.6351	40.2856	715.104	0.757709	10.3435	1.66045	8.66442	0.259835	5.48334	0.632207

## Sheet: Supp. Table 4
Table S4a. U-Pb geochronologic analyses.				21AZ-03B	Location:	-109.682	34.9212
							Isotope ratios						Apparent ages (Ma)
Analysis	U	206Pb	U/Th	206Pb*	±	207Pb*	±	206Pb*	±	error	206Pb*	±	207Pb*	±	206Pb*	±	Best age	±	Conc
	(ppm)	204Pb		207Pb*	(%)	235U*	(%)	238U	(%)	corr.	238U*	(Ma)	235U	(Ma)	207Pb*	(Ma)	(Ma)	(Ma)	(%)
Spot 188	278.405	17725.9	3.00261	17.1813	5.24681	0.00802395	5.5144	0.00101935	1.69673	0.307691	6.5678	0.111381	8.11487	0.445703	495.022	115.711	6.5678	0.111381	1.32677
Spot 218	270.755	7967.18	0.843416	19.0088	4.41241	0.00853368	4.95538	0.00122576	2.2486	0.45377	7.8969	0.177461	8.62819	0.425748	217.769	102.269	7.8969	0.177461	3.62628
Spot 59	239.768	9105.87	1.28565	18.2113	4.09482	0.00928713	4.42901	0.00126997	1.62843	0.367674	8.18155	0.133146	9.38647	0.413813	330.445	93.4532	8.18155	0.133146	2.47592
Spot 288	431.197	25796.1	2.4418	19.7569	2.63898	0.0166223	2.9734	0.00241608	1.36193	0.458038	15.5563	0.21161	16.7393	0.493645	190.239	61.4993	15.5563	0.21161	8.17723
Spot 233	60.3463	13192.7	1.03461	20.3173	7.80662	0.017306	8.32553	0.00262494	2.88217	0.346184	16.8993	0.486426	17.4218	1.43809	90.1886	NA	16.8993	0.486426	18.7377
Spot 133	328.783	47391.9	1.07471	20.2479	2.31474	0.0267688	2.58557	0.00397	1.15173	0.445447	25.5416	0.29359	26.8232	0.684451	143.216	54.3112	25.5416	0.29359	17.8344
Spot 24	130.984	3130.25	1.58403	20.78	3.49165	0.024677	6.60525	0.00413986	1.16321	0.176104	26.6321	0.309149	24.7525	1.6152	NA	NA	26.6321	0.309149
Spot 117	166.521	14094	1.13299	20.1524	2.6921	0.0328621	2.9711	0.00491754	0.994712	0.334796	31.6228	0.313786	32.8311	0.959845	122.116	65.9623	31.6228	0.313786	25.8958
Spot 175	191.637	6624.44	1.19316	19.8007	2.38281	0.0341592	3.45897	0.00515396	0.97338	0.281407	33.1392	0.321743	34.1054	1.16011	102.65	78.472	33.1392	0.321743	32.2838
Spot 247	286.541	4375.61	1.0676	20.9186	2.15143	0.0317419	2.37671	0.00520845	1.00492	0.422818	33.4887	0.335661	31.7292	0.742451	NA	NA	33.4887	0.335661
Spot 189	498.813	18225.1	1.76854	20.6464	1.65504	0.0342862	1.99763	0.00524789	0.984327	0.492748	33.7416	0.33126	34.2302	0.672394	68.6568	41.3482	33.7416	0.33126	49.1454
Spot 225	303.506	29566.2	2.06064	19.7639	2.01171	0.0361717	2.39969	0.00526821	1.30722	0.544743	33.8719	0.441618	36.0795	0.850595	185.514	46.854	33.8719	0.441618	18.2584
Spot 263	152.683	3735.32	1.19807	19.881	2.70203	0.0337683	3.28006	0.00529911	1.26299	0.385051	34.0701	0.429166	33.7215	1.08792	8.99342	NA	34.0701	0.429166	378.834
Spot 6	144.303	4337.77	1.63284	19.7252	3.08988	0.0346235	3.30707	0.0053406	1.11185	0.336204	34.3361	0.380751	34.5612	1.12373	50.2473	NA	34.3361	0.380751	68.3343
Spot 20	165.016	5669.6	1.05723	19.9467	3.2492	0.0350109	3.4721	0.00536072	1.21703	0.350518	34.4652	0.418333	34.9413	1.19256	67.8044	NA	34.4652	0.418333	50.8302
Spot 231	63.5092	13439.3	0.865343	18.7924	3.45788	0.0386586	3.76338	0.00541371	1.46926	0.39041	34.8049	0.509997	38.5136	1.42227	276.193	79.3601	34.8049	0.509997	12.6016
Spot 31	282.272	12648.6	0.970518	21.1694	2.18583	0.034333	2.43192	0.00542935	1.02908	0.423157	34.9051	0.358232	34.2761	0.819653	NA	NA	34.9051	0.358232
Spot 303	139.557	5346.06	2.15008	19.5912	3.15502	0.0365919	3.4723	0.00550934	1.041	0.2998	35.418	0.367689	36.4912	1.24459	107.69	78.2561	35.418	0.367689	32.8888
Spot 202	881.546	52636.9	1.67149	20.4056	1.20824	0.0370941	1.5111	0.00555887	0.903872	0.598155	35.7355	0.32211	36.983	0.548795	118.705	28.5434	35.7355	0.32211	30.1046
Spot 258	129.964	7911.4	0.898851	13.1958	10.2251	0.0565571	10.3462	0.0055654	1.56767	0.151521	35.7774	0.559319	55.8619	5.62354	1033.35	207.176	35.7774	0.559319	3.46228
Spot 60	100.092	19588.1	1.13641	18.3806	3.66281	0.0412059	3.91233	0.00559723	1.37285	0.350904	35.9815	0.492596	41.0008	1.57213	345.533	82.9016	35.9815	0.492596	10.4133
Spot 47	259.361	56277.4	1.05956	20.8561	2.01825	0.0370193	2.32431	0.00565346	1.15271	0.495939	36.3419	0.41774	36.9097	0.84249	73.9937	47.9678	36.3419	0.41774	49.1149
Spot 137	75.838	3890.49	1.33161	20.3403	4.39424	0.0357994	4.6797	0.00574442	1.45207	0.310292	36.9249	0.534645	35.7146	1.64229	NA	NA	36.9249	0.534645
Spot 40	133.391	19452.1	1.27348	20.5094	3.86395	0.0379774	4.07796	0.00575742	1.2927	0.316996	37.0083	0.477034	37.8474	1.51499	91.37	91.6533	37.0083	0.477034	40.5037
Spot 297	340.923	13844	0.700241	21.6484	2.09279	0.0357937	2.40036	0.00576659	1.1647	0.485216	37.0671	0.430479	35.7089	0.842248	NA	NA	37.0671	0.430479
Spot 217	186.247	11223.8	1.12382	20.6212	3.36808	0.0373125	3.61901	0.0057678	1.3144	0.363195	37.0748	0.485914	37.1968	1.3218	45.0484	NA	37.0748	0.485914	82.3
Spot 166	535.724	266896	1.69395	21.5371	1.54369	0.0367501	2.05577	0.00577145	1.35766	0.660412	37.0982	0.502219	36.6461	0.739928	7.13689	NA	37.0982	0.502219	519.809
Spot 87	133.361	5952.13	1.92371	21.8387	3.05333	0.0348341	4.01785	0.00584218	1.15942	0.288567	37.5515	0.434113	34.7678	1.37328	NA	NA	37.5515	0.434113
Spot 46	98.6563	9535.64	1.59453	22.2849	3.16795	0.0356261	3.59048	0.00598945	1.63854	0.456358	38.4953	0.628882	35.5447	1.25414	NA	NA	38.4953	0.628882
Table S4b. U-Pb geochronologic analyses.				21AZ-03A	Location:	-109.68	34.92
							Isotope ratios						Apparent ages (Ma)
Analysis	U	206Pb	U/Th	206Pb*	±	207Pb*	±	206Pb*	±	error	206Pb*	±	207Pb*	±	206Pb*	±	Best age	±	Conc
	(ppm)	204Pb		207Pb*	(%)	235U*	(%)	238U	(%)	corr.	238U*	(Ma)	235U	(Ma)	207Pb*	(Ma)	(Ma)	(Ma)	(%)
Spot 36	328.943	2992.35	1.97771	18.2863	5.81101	0.00830505	6.17566	0.00121926	2.01929	0.326976	7.85508	0.15852	8.39798	0.516492	166.927	136.441	7.85508	0.15852	4.70569
Spot 8	116.561	1275.86	0.804628	18.6057	5.9513	0.0133488	6.43183	0.00231106	1.77158	0.27544	14.8808	0.263322	13.4645	0.860298	NA	NA	14.8808	0.263322
Spot 6	89.0843	770.952	0.737762	17.8968	6.15948	0.0125094	7.43281	0.0025012	2.21141	0.297519	16.1037	0.355673	12.6231	0.932442	NA	NA	16.1037	0.355673
Spot 31	290.618	623.849	0.81303	19.2984	2.99201	0.01618	4.64003	0.00429104	1.20252	0.259163	27.6026	0.331218	16.2974	0.750166	NA	NA	27.6026	0.331218
Spot 43	282.685	1525.02	1.48827	21.1834	2.58861	0.0264024	3.75595	0.00515715	0.889142	0.236729	33.1597	0.29408	26.4607	0.981013	NA	NA	33.1597	0.29408
Spot 15	118.488	865.791	1.37405	18.8368	4.08684	0.025719	9.0479	0.00524327	1.56805	0.173306	33.712	0.527242	25.7844	2.30358	NA	NA	33.712	0.527242
Spot 85	198.423	5331.87	0.669552	20.6573	3.77034	0.0332087	4.10731	0.00530787	1.45776	0.35492	34.1263	0.496166	33.1717	1.34045	NA	NA	34.1263	0.496166
Spot 103	246.303	1690.52	0.930866	15.2852	3.81606	0.0416865	5.99258	0.0053375	0.951575	0.158792	34.3163	0.325677	41.4693	2.43502	477.691	130.887	34.3163	0.325677	7.18377
Spot 81	193.245	2657.8	2.35078	21.2875	3.18082	0.031097	3.55189	0.00548593	1.16449	0.327851	35.2679	0.40957	31.0943	1.0877	NA	NA	35.2679	0.40957
Spot 16	391.43	4451.96	1.83117	21.7176	1.86152	0.0328692	2.55449	0.00561278	1.24014	0.485472	36.0811	0.446205	32.8381	0.825427	NA	NA	36.0811	0.446205
Spot 92	139.739	1335.73	1.4843	21.8159	3.16588	0.0272829	8.25025	0.0057493	1.45726	0.176632	36.9562	0.537007	27.3314	2.22484	NA	NA	36.9562	0.537007
Spot 98	337.742	7172.08	1.14854	19.8387	2.72943	0.0386818	2.90327	0.0058258	0.783683	0.269931	37.4466	0.292612	38.5362	1.09785	106.958	66.0306	37.4466	0.292612	35.0105
Spot 56	391.264	7104.5	0.675178	21.0306	2.81684	0.036319	2.95871	0.00583953	0.826745	0.279428	37.5346	0.309414	36.2238	1.05287	NA	NA	37.5346	0.309414
Spot 27	193.505	647.454	1.20907	9.73815	13.6045	0.0677696	17.94	0.0061161	1.68878	0.094135	39.3069	0.661787	66.5807	11.5619	1205.94	354.549	39.3069	0.661787	3.25943
Table S4c. U-Pb geochronologic analyses.				21AZ-08E	Location:	-109.79	35.07
							Isotope ratios						Apparent ages (Ma)
Analysis	U	206Pb	U/Th	206Pb*	±	207Pb*	±	206Pb*	±	error	206Pb*	±	207Pb*	±	206Pb*	±	Best age	±	Conc
	(ppm)	204Pb		207Pb*	(%)	235U*	(%)	238U	(%)	corr.	238U*	(Ma)	235U	(Ma)	207Pb*	(Ma)	(Ma)	(Ma)	(%)
Spot 62	811.511	3085.04	2.21999	18.2453	5.12151	0.00691907	6.25483	0.00100762	1.3725	0.219431	6.49226	0.0890615	7.00132	0.436414	185.76	142.206	6.49226	0.0890615	3.49496
Spot 152	973.04	8937.78	2.74503	18.8192	4.26738	0.00723626	4.46144	0.00102255	1.29882	0.29112	6.58839	0.0855273	7.32112	0.325452	255.459	98.176	6.58839	0.0855273	2.57904
Spot 48	1042.88	4787.39	2.46699	8.41656	14.7072	0.0179493	14.8357	0.0011267	1.52123	0.102538	7.25911	0.110366	18.0637	2.6562	1888.32	267.148	7.25911	0.110366	0.384422
Spot 55	386.821	3260.99	1.54092	23.2524	4.27422	0.00645299	5.62765	0.00122301	1.29595	0.230283	7.87922	0.102049	6.53121	0.366374	NA	NA	7.87922	0.102049
Spot 50	574.876	23280.3	1.59953	14.2803	5.91808	0.0122512	6.04244	0.00128682	1.21949	0.201821	8.29002	0.101031	12.3641	0.742563	900.205	122.151	8.29002	0.101031	0.920904
Spot 130	2000.25	126569	1.48931	21.704	1.81183	0.0088262	2.09122	0.0013987	1.04424	0.499347	9.01033	0.0940241	8.92266	0.185775	NA	NA	9.01033	0.0940241
Spot 161	219.522	2645.17	2.03042	10.2419	14.8512	0.0274197	15.0326	0.00216102	2.29195	0.152465	13.9158	0.3186	27.4666	4.07362	1467.87	283.675	13.9158	0.3186	0.948028
Spot 277	707.809	11576.6	0.861028	19.6096	3.90589	0.0167834	4.07068	0.00246289	1.04846	0.257563	15.8573	0.166053	16.9001	0.682257	167.943	91.9226	15.8573	0.166053	9.44205
Spot 118	527.527	7405.05	2.89001	20.971	3.01117	0.0210504	3.34462	0.00335258	1.20001	0.358787	21.576	0.258481	21.1523	0.700148	NA	NA	21.576	0.258481
Spot 246	3324.82	56669.2	1.09019	21.1523	1.15869	0.0234833	1.40408	0.00364255	0.790758	0.563185	23.4388	0.185007	23.5688	0.327115	36.8353	27.7963	23.4388	0.185007	63.6313
Spot 183	106.784	2880.6	1.18041	12.9051	8.62402	0.0383645	8.85317	0.0038485	1.92126	0.217014	24.7614	0.474819	38.226	3.32132	994.391	175.976	24.7614	0.474819	2.49011
Spot 84	1396.02	7527.02	1.42054	19.6465	2.22674	0.0277112	2.57572	0.0041198	1.28941	0.500601	26.5034	0.341036	27.7547	0.705203	137.464	52.3844	26.5034	0.341036	19.2802
Spot 102	417.168	5969.17	1.55255	20.5351	2.63206	0.0262412	2.92088	0.00412616	1.16758	0.399736	26.5442	0.309288	26.3013	0.758366	4.18746	NA	26.5442	0.309288	633.897
Spot 136	519.463	84132.5	0.700536	5.78531	22.0836	0.0996062	22.6372	0.00419785	4.97594	0.219812	27.0044	1.34091	96.4127	20.824	2578.07	373.984	27.0044	1.34091	1.04747
Spot 129	213.889	4396.89	2.7481	19.4964	3.52462	0.0280742	4.22925	0.00426559	1.14667	0.271129	27.4393	0.313971	28.1133	1.17267	86.1228	NA	27.4393	0.313971	31.8607
Spot 92	568.402	4229.7	2.25033	19.804	2.25221	0.0287702	2.57322	0.00445298	0.872542	0.339085	28.642	0.249359	28.8004	0.730687	42.0247	NA	28.642	0.249359	68.1552
Spot 282	412.262	7815.68	0.764647	19.6789	2.50413	0.0302594	2.70722	0.00450898	0.934872	0.345325	29.0014	0.270518	30.2692	0.807362	132.047	59.7644	29.0014	0.270518	21.963
Spot 215	319.704	22632.2	0.786055	19.4394	2.78262	0.0361004	2.95966	0.005166	1.00704	0.340255	33.2164	0.333642	36.0096	1.04708	226.418	64.353	33.2164	0.333642	14.6704
Spot 88	155.867	9565.79	1.07113	19.6733	3.86011	0.0367302	4.05667	0.00542136	1.18849	0.292972	34.8539	0.413119	36.6266	1.45934	154.38	90.8373	34.8539	0.413119	22.5768
Spot 227	190.663	11340.1	1.61277	18.9709	4.38658	0.0385653	4.61829	0.00546089	1.26609	0.274147	35.1074	0.443284	38.4224	1.74131	250.683	102.243	35.1074	0.443284	14.0047
Spot 200	584.208	8227.27	0.925383	15.1137	4.07793	0.0487575	4.30215	0.00549695	1.02715	0.238753	35.3386	0.361987	48.3384	2.03087	752.503	88.2398	35.3386	0.361987	4.69614
Spot 2	164.407	11963.6	0.880391	17.746	4.16904	0.042279	4.35818	0.00557738	1.26973	0.291345	35.8542	0.45399	42.0467	1.79505	411.329	93.2496	35.8542	0.45399	8.71668
Table S4d. U-Pb geochronologic analyses.				21AZ05	Location:	-109.64	34.92
							Isotope ratios						Apparent ages (Ma)
Analysis	U	206Pb	U/Th	206Pb*	±	207Pb*	±	206Pb*	±	error	206Pb*	±	207Pb*	±	206Pb*	±	Best age	±	Conc
	(ppm)	204Pb		207Pb*	(%)	235U*	(%)	238U	(%)	corr.	238U*	(Ma)	235U	(Ma)	207Pb*	(Ma)	(Ma)	(Ma)	(%)
Spot 230	625.379	6543.8	2.4082	18.5285	5.07115	0.00797802	5.38037	0.0011225	1.78692	0.332118	7.23201	0.129158	8.06861	0.4324	265.376	116.506	7.23201	0.129158	2.7252
Spot 288	209.778	3864.52	1.63254	19.5982	5.47608	0.00788767	6.0488	0.00121638	2.06952	0.342137	7.83654	0.16208	7.97758	0.480658	50.7557	NA	7.83654	0.16208	15.4397
Spot 277	565.515	7913.31	1.19977	18.3005	4.29738	0.00895836	4.883	0.00123323	1.5106	0.309359	7.94503	0.119944	9.05566	0.440222	315.208	105.642	7.94503	0.119944	2.52056
Spot 287	67.3695	5348.98	1.5537	17.4836	8.88088	0.0100628	9.37568	0.00134497	3.00089	0.320071	8.66442	0.259835	10.1665	0.948423	381.955	200	8.66442	0.259835	2.26844
Spot 209	214.334	128741	2.46292	19.0768	4.81667	0.0224789	4.99874	0.00312916	1.33674	0.267414	20.1404	0.268804	22.572	1.11587	289.823	110.107	20.1404	0.268804	6.9492
Spot 86	229.934	234823	1.20445	20.7899	2.4548	0.0348513	2.60163	0.00527926	0.861643	0.331193	33.9428	0.291697	34.7847	0.889646	93.2668	58.1555	33.9428	0.291697	36.3932
Spot 144	206.773	8122.15	1.17782	20.8183	2.92755	0.0336693	3.31065	0.00529713	1.309	0.395392	34.0574	0.444637	33.6243	1.09495	2.79935	NA	34.0574	0.444637	1216.62
Spot 131	195.987	7830.37	1.84538	18.8295	3.42602	0.0376565	3.84275	0.00535241	1.39892	0.364042	34.4119	0.480113	37.5334	1.41599	241.97	82.5119	34.4119	0.480113	14.2216
Spot 279	98.3777	17460.3	1.13056	17.5662	5.8258	0.0415066	6.14654	0.00537696	1.95646	0.318302	34.5693	0.674522	41.2939	2.48723	451.788	129.473	34.5693	0.674522	7.65165
Spot 197	133.742	9572.38	0.95031	14.7309	5.33306	0.0503085	5.45193	0.00550405	1.1288	0.207046	35.3841	0.398323	49.839	2.65159	815.61	111.543	35.3841	0.398323	4.33836
Spot 223	487.961	20303.6	0.854217	15.5898	4.61164	0.0483908	4.97517	0.0055445	1.86596	0.375054	35.6434	0.663256	47.9833	2.33173	718.279	97.9867	35.6434	0.663256	4.96234
Spot 273	359.897	31101.7	1.63005	21.2783	2.0659	0.0356543	2.2353	0.00556954	0.826875	0.369918	35.804	0.295234	35.5723	0.781379	19.9664	NA	35.804	0.295234	179.321
Spot 129	225.38	3177.77	0.793206	19.9922	3.69091	0.0350017	3.90135	0.00561913	1.21331	0.310997	36.1219	0.437044	34.9323	1.33965	NA	NA	36.1219	0.437044
Spot 229	503.746	26192.8	1.63283	21.6347	2.40578	0.035637	2.80213	0.00568047	1.43391	0.511722	36.5151	0.522114	35.5553	0.979067	NA	NA	36.5151	0.522114
Spot 27	160.325	6270.69	0.594829	19.6965	3.04476	0.0379799	3.28717	0.00568821	0.763934	0.232399	36.5647	0.278539	37.8498	1.22129	120.099	75.3626	36.5647	0.278539	30.4454
Spot 286	73.0368	61190.6	0.665829	16.5621	5.34169	0.0472503	5.5294	0.0057186	1.42849	0.258345	36.7595	0.523612	46.8782	2.53316	600.874	115.709	36.7595	0.523612	6.11767
Spot 36	80.1806	12279.9	1.03027	17.5813	5.53209	0.0449865	5.68472	0.00586308	1.30635	0.229801	37.6855	0.490869	44.6809	2.48492	438.361	123.22	37.6855	0.490869	8.5969
Spot 152	145.371	3807.61	1.3448	21.2974	2.65588	0.0354177	4.26567	0.00597173	1.20295	0.282006	38.3818	0.46034	35.3403	1.48157	NA	NA	38.3818	0.46034
Spot 282	148.849	5932.48	0.692382	19.401	2.9107	0.0415523	4.12321	0.00615791	1.44708	0.350959	39.5747	0.570923	41.3384	1.67024	144.913	90.5972	39.5747	0.570923	27.3093
Table S4e. U-Pb geochronologic analyses.				21AZ01	Location:	-109.68	34.92
							Isotope ratios						Apparent ages (Ma)
Analysis	U	206Pb	U/Th	206Pb*	±	207Pb*	±	206Pb*	±	error	206Pb*	±	207Pb*	±	206Pb*	±	Best age	±	Conc
	(ppm)	204Pb		207Pb*	(%)	235U*	(%)	238U	(%)	corr.	238U*	(Ma)	235U	(Ma)	207Pb*	(Ma)	(Ma)	(Ma)	(%)
Sample 3 Spot 11	71.9794	6228.48	1.67346	19.0396	3.59582	0.0195242	3.9315	0.00284447	1.56713	0.398607	18.3106	0.286543	19.6335	0.764475	184.793	83.9699	18.3106	0.286543	9.90868
Sample 3 Spot 23	177.998	25436.9	2.41929	15.7603	5.91975	0.0459227	6.11357	0.00533158	1.52708	0.249786	34.2783	0.522069	45.5901	2.72554	690.25	126.363	34.2783	0.522069	4.96607
Table S4f. U-Pb geochronologic analyses.				21AZ04b	Location:	-109.69	34.91
							Isotope ratios						Apparent ages (Ma)
Analysis	U	206Pb	U/Th	206Pb*	±	207Pb*	±	206Pb*	±	error	206Pb*	±	207Pb*	±	206Pb*	±	Best age	±	Conc
	(ppm)	204Pb		207Pb*	(%)	235U*	(%)	238U	(%)	corr.	238U*	(Ma)	235U	(Ma)	207Pb*	(Ma)	(Ma)	(Ma)	(%)
No young grains
Table S4g. U-Pb geochronologic analyses.				21A06	Location:	-109.79	35.08
							Isotope ratios						Apparent ages (Ma)
Analysis	U	206Pb	U/Th	206Pb*	±	207Pb*	±	206Pb*	±	error	206Pb*	±	207Pb*	±	206Pb*	±	Best age	±	Conc
	(ppm)	204Pb		207Pb*	(%)	235U*	(%)	238U	(%)	corr.	238U*	(Ma)	235U	(Ma)	207Pb*	(Ma)	(Ma)	(Ma)	(%)
Sample 2 Spot 83	269.195	5328.37	2.73467	19.1673	4.07337	0.0068693	4.42593	0.00101921	1.26476	0.285762	6.56689	0.0830132	6.95113	0.306601	142.197	99.597	6.56689	0.0830132	4.61815
Sample 2 Spot 99	308.963	51002.9	2.0541	19.4118	3.17955	0.00730392	3.46552	0.00104334	1.37849	0.397774	6.72227	0.0926178	7.38933	0.255149	230.505	73.4368	6.72227	0.0926178	2.91633
Sample 2 Spot 95	143.653	13040.1	2.10623	16.5855	6.09366	0.008564	6.3704	0.00105986	1.8569	0.291489	6.82868	0.126735	8.65872	0.54925	552.432	133.115	6.82868	0.126735	1.23611
Sample 2 Spot 80	235.573	4880.72	1.74695	18.3611	4.82439	0.00755751	5.29619	0.00107675	2.07477	0.391747	6.93743	0.143858	7.64492	0.403369	236.539	112.471	6.93743	0.143858	2.93289
Sample 2 Spot 98	173.815	27900.3	2.79926	19.2078	2.17095	0.0304758	2.39663	0.00432725	1.0132	0.422759	27.8351	0.281416	30.4824	0.719695	244.382	50.037	27.8351	0.281416	11.39
Table S4h. U-Pb geochronologic analyses.				21A08C	Location:	-109.79	35.07
							Isotope ratios						Apparent ages (Ma)
Analysis	U	206Pb	U/Th	206Pb*	±	207Pb*	±	206Pb*	±	error	206Pb*	±	207Pb*	±	206Pb*	±	Best age	±	Conc
	(ppm)	204Pb		207Pb*	(%)	235U*	(%)	238U	(%)	corr.	238U*	(Ma)	235U	(Ma)	207Pb*	(Ma)	(Ma)	(Ma)	(%)
21AZ08C Spot 101	1483.52	1316.64	2.03193	9.33558	14.7488	0.0129197	23.7767	0.000968154	1.18929	0.0500192	6.2381	0.0741533	13.0344	3.07934	1563.84	446.792	6.2381	0.0741533	0.398895
21AZ08C Spot 133	895.049	896.678	2.92373	6.81273	23.8452	0.0182123	31.1852	0.00099582	0.934892	0.0299787	6.41628	0.0599554	18.3261	5.66378	2133.99	548.917	6.41628	0.0599554	0.30067
21AZ08C Spot 54	171.069	402.311	1.07962	3.77869	28.3128	0.0682044	29.6029	0.00208238	1.09787	0.0370865	13.4099	0.14707	66.9941	19.1927	3104.3	474.379	13.4099	0.14707	0.431978
21AZ08C Spot 12	312.296	735.816	0.724742	6.28477	24.4832	0.0482767	34.0368	0.00247506	1.03307	0.0303514	15.9355	0.164421	47.8728	15.9166	2245.96	592.594	15.9355	0.164421	0.70952
21AZ08C Spot 38	156.941	403.414	2.29107	4.28855	45.0701	0.0768219	49.6265	0.0027137	1.18842	0.0239474	17.4699	0.207335	75.1526	35.9526	2869.63	821.047	17.4699	0.207335	0.608788
21AZ08C Spot 52	752.321	3798.68	1.83613	12.4389	8.57386	0.0475754	11.7642	0.00448617	1.30047	0.110545	28.855	0.374414	47.1933	5.42489	1119.85	233.407	28.855	0.374414	2.57669
21AZ08C Spot 85	824.238	3203.32	1.97815	12.0271	9.13277	0.0518644	13.4536	0.00475169	1.17512	0.0873465	30.5588	0.358253	51.3421	6.73563	1177.08	265.338	30.5588	0.358253	2.59615
21AZ08C Spot 19	312.205	1348.4	1.5401	8.23975	18.2986	0.0761632	24.1022	0.00494299	1.21255	0.0503085	31.7861	0.384472	74.5312	17.3207	1828.87	438.044	31.7861	0.384472	1.73802
21AZ08C Spot 72	243.259	1234.98	1.06413	7.23622	23.9983	0.0885479	25.7329	0.00501032	1.34537	0.0522823	32.218	0.43237	86.1498	21.2552	2073.87	454.633	32.218	0.43237	1.55352
21AZ08C Spot 15	204.491	1047.62	0.883467	8.47637	20.4716	0.0794192	23.1126	0.00548373	1.32351	0.0572636	35.2538	0.465314	77.5988	17.2673	1715.77	425.677	35.2538	0.465314	2.05469
21AZ08C Spot 122	85.435	538.051	0.995795	4.79693	24.0422	0.143459	32.83	0.00557889	1.1018	0.0335606	35.8639	0.39405	136.12	41.8283	2712.24	545.238	35.8639	0.39405	1.3223
21AZ08C Spot 69	2035.03	9879.87	0.710664	17.9985	3.953	0.0424809	5.87698	0.00566476	1.17899	0.200612	36.4143	0.428112	42.2434	2.4317	388.148	129.295	36.4143	0.428112	9.38156
21AZ08C Spot 1	381.597	2153.7	1.14402	10.1755	15.0098	0.0733765	18.3712	0.00578154	1.4568	0.0792983	37.1629	0.539833	71.8985	12.752	1469.17	348.416	37.1629	0.539833	2.52951
21AZ08C Spot 68	95.2329	526.303	0.643117	6.13043	27.2409	0.112234	28.4476	0.00585288	1.13859	0.040024	37.6201	0.427091	108.007	29.1498	2216.48	495.501	37.6201	0.427091	1.69729
21AZ08C Spot 4	294.828	1577.28	1.55387	9.88176	14.6152	0.0747946	16.9204	0.00585862	1.14263	0.0675299	37.6569	0.429026	73.2392	11.9561	1480.36	320.597	37.6569	0.429026	2.54376
Notes
Best age is determined from 206Pb/238U age for analyses with 206Pb/238U age <1000 Ma and from 206Pb/207Pb age for analyses with 206Pb/238Uage >1000 Ma.
Concordance is based on 206Pb/238U age / 206Pb/207Pb age. Value is not reported for 206Pb/238U ages <400 Ma because of large uncertainty in 206Pb/207Pb age.
Analyses conducted by LA-ICPMS, as described by Gehrels et al. (2008) and Gehrels and Pecha (2014).
U concentration and U/Th are calibrated relative to FC-1 zircon standard and are accurate to ~20%.
Common Pb correction is from measured 204Pb with common Pb composition interpreted from Stacey and Kramers (1975).
Common Pb composition assigned uncertainties of 1.5 for 206Pb/204Pb, 0.3 for 207Pb/204Pb, and 2.0 for 208Pb/204Pb.
U/Pb and 206Pb/207Pb fractionation is calibrated relative to fragments of large Sri Lanka zircons and individual crystals of FC-1, and R33.
U decay constants and composition as follows: 238U = 9.8485 x 10-10, 235U = 1.55125 x 10-10, 238U/235U = 137.82.
U-Th disequilibrium correction is applied to 206/238 ages assuming a value of 2.3 for the magma.
Gehrels, G.E., Valencia, V., Ruiz, J., 2008, Enhanced precision, accuracy, efficiency, and spatial resolution of U-Pb ages by laser ablation-multicollector-inductively coupled plasma-mass spectrometry: Geochemistry, Geophysics, Geosystems, v. 9, Q03017, doi:10.1029/2007GC001805.
Gehrels, G. and Pecha, M., 2014, Detrital zircon U-Pb geochronology and Hf isotope geochemistry of Paleozoic and Triassic passive margin strata of western North America: Geosphere, v. 10 (1), p. 49-65.
Ludwig, K., 2008, Isoplot 3.6: Berkeley Geochronology Center Special Publication 4, 77 p.
Stacey, J.S., and Kramers, J.D., 1975, Approximation of terrestrial lead isotope evolution by a two stage model: Earth and Planetary Science Letters, v. 26, p. 207-221.

## Sheet: Supp. Table 5
Table S5. Hf isotopic data.
Order	Sample	(176Yb + 176Lu) / 176Hf (%)	Volts Hf	176Hf/177Hf	± (2s)	176Lu/177Hf	176Hf/177Hf (T)	E-Hf (0)	E-Hf (0) ± (2s)	E-Hf (T)	U-Pb Age (Ma)
	21AZ08C Spot 101	24.9595	4.41348	0.282116	5.21999e-05	0.00185018	0.282116	-23.6539	1.84592	-23.5235	6.2381
	21AZ08C Spot 122	15.7106	5.13379	0.282522	4.52047e-05	0.00107938	0.282521	-9.30722	1.59855	-8.53766	35.8639
	21AZ08C Spot 133	24.0359	4.93294	0.282798	4.81002e-05	0.00179265	0.282798	0.465539	1.70095	0.600284	6.41628
	21AZ08C Spot 15	15.4757	4.26987	0.282666	4.32453e-05	0.00115396	0.282666	-4.19398	1.52927	-3.43885	35.2538
	21AZ08C Spot 19	25.5106	5.90224	0.282631	4.12188e-05	0.00175113	0.28263	-5.43051	1.4576	-4.76233	31.7861
	21AZ08C Spot 4		0.00133388			-0.000179142					37.6569
	21AZ08C Spot 52	19.3246	3.97234	0.282942	0.000163749	0.00193225	0.282941	5.5678	5.7906	6.17159	28.855
	21AZ08C Spot 68	18.3897	4.77901	0.282544	3.77117e-05	0.00123894	0.282543	-8.53682	1.33358	-7.73346	37.6201
	21AZ08C Spot 69	58.5634	6.42581	0.282334	6.09627e-05	0.00372217	0.282332	-15.9351	2.1558	-15.2179	36.4143
	21AZ08C Spot 72	14.3913	3.8479	0.28279	7.91896e-05	0.000979852	0.282789	0.163498	2.80035	0.857595	32.218
	21AZ08C Spot 85	25.0378	5.03075	0.282623	7.79037e-05	0.00189107	0.282622	-5.7316	2.75487	-5.09208	30.5588
	21AZ08C Spot 89	14.1069	4.9863	0.282609	4.56133e-05	0.00105231	0.282607	-6.23971	1.613	-4.46696	82.476
	21AZ08C Spot 9	10.1308	5.9013	0.282561	4.66004e-05	0.000773125	0.28256	-7.91381	1.64791	-6.23631	77.3973
	21AZ08C Spot 9101	25.5856	5.1131	0.28285	3.68887e-05	0.00193461	0.28285	2.3036	1.30448	2.43324	6.2
	21AZ08C Spot 9133	15.7037	5.59201	0.282768	4.65744e-05	0.00122682	0.282768	-0.599205	1.64699	-0.462422	6.4
	21AZ08C Spot 954		0.00102917			0.00400053					13.4
	AZ_03A Spot 109	5.11726	3.73972	0.282562	2.76089e-05	0.000396416	0.282561	-7.88573	0.97632	-6.24403	74.8856
	AZ_03A Spot 15	11.3764	3.69422	0.282685	4.4041e-05	0.000811535	0.282685	-3.53318	1.5574	-2.80341	33.712
	AZ_03A Spot 24	12.8198	3.57643	0.28263	4.83247e-05	0.000925826	0.282628	-5.48924	1.70888	-3.53929	90.3528
	AZ_03A Spot 27	17.6094	4.21806	0.282437	5.82286e-05	0.00129121	0.282436	-12.3229	2.05911	-11.4852	39.3069
	AZ_03A Spot 3	9.15027	4.10714	0.282744	3.96969e-05	0.000644036	0.282743	-1.45105	1.40378	0.55454	92.0952
	AZ_03A Spot 31	49.0901	3.04367	0.282532	6.25777e-05	0.00304807	0.28253	-8.94725	2.21291	-8.39094	27.6026
	AZ_03A Spot 32	13.9799	4.96977	0.282584	3.05667e-05	0.00123257	0.282581	-7.11959	1.08092	-5.02123	98.161
	AZ_03A Spot 36	14.2421	4.32777	0.282936	5.95549e-05	0.00102566	0.282936	5.34681	2.10601	5.51585	7.85508
	AZ_03A Spot 43	19.7421	4.87441	0.282513	3.64931e-05	0.00134907	0.282512	-9.61444	1.29049	-8.90886	33.1597
	AZ_03A Spot 6	29.3933	3.27255	0.282585	5.58055e-05	0.0019513	0.282584	-7.08115	1.97343	-6.74489	16.1037
	AZ_03A Spot 8	21.1975	3.6002	0.282397	5.87195e-05	0.00142606	0.282397	-13.7235	2.07647	-13.4079	14.8808
	AZ_03A Spot 81	10.5846	5.49133	0.282526	4.30108e-05	0.000891331	0.282525	-9.15865	1.52097	-8.39749	35.2679
	AZ_03A Spot 85	12.4245	3.22496	0.282573	5.38689e-05	0.000868215	0.282573	-7.4927	1.90494	-6.75554	34.1263
	AZ_03A Spot 92	12.1208	4.51995	0.282591	4.87719e-05	0.00091463	0.282591	-6.8507	1.7247	-6.05346	36.9562
	AZ_03A Spot 936	12.9397	5.43849	0.282892	4.86954e-05	0.000905187	0.282892	3.79178	1.72199	3.96238	7.9
	AZ_03A Spot 98	11.2043	5.36109	0.282458	5.41533e-05	0.000844225	0.282457	-11.5653	1.915	-10.7561	37.4466
	AZ_03B Spot 117	29.6563	4.73675	0.282634	6.64043e-05	0.0022201	0.282632	-5.35381	2.34823	-4.69887	31.6228
	AZ_03B Spot 133	15.0861	4.039	0.282542	4.74569e-05	0.00112758	0.282541	-8.59531	1.6782	-8.04808	25.5416
	AZ_03B Spot 188	19.1382	3.86671	0.282797	7.22346e-05	0.00146189	0.282796	0.411085	2.5544	0.550448	6.5678
	AZ_03B Spot 189	20.1508	4.53219	0.282595	6.49042e-05	0.00136422	0.282594	-6.71721	2.29518	-5.99937	33.7416
	AZ_03B Spot 20	15.7676	4.70307	0.28254	4.11943e-05	0.00125447	0.282539	-8.68135	1.45674	-7.94576	34.4652
	AZ_03B Spot 218	46.2988	3.45889	0.282866	4.95435e-05	0.00296869	0.282865	2.85905	1.75198	3.01879	7.8969
	AZ_03B Spot 225	22.7345	4.74544	0.282479	5.05957e-05	0.00165209	0.282478	-10.8212	1.78919	-10.1073	33.8719
	AZ_03B Spot 233	5.40861	3.82136	0.282435	7.09881e-05	0.000383791	0.282435	-12.3701	2.51032	-11.9999	16.8993
	AZ_03B Spot 24	14.4416	4.27762	0.282481	5.13757e-05	0.00101326	0.28248	-10.7634	1.81677	-10.1909	26.6321
	AZ_03B Spot 247	25.0956	4.33019	0.282477	2.81376e-05	0.00174373	0.282475	-10.9079	0.995019	-10.2041	33.4887
	AZ_03B Spot 263	73.0137	7.15278	0.282507	5.55623e-05	0.00546903	0.282504	-9.8202	1.96483	-9.18812	34.0701
	AZ_03B Spot 288	19.9867	4.18131	0.282434	5.00906e-05	0.00132367	0.282433	-12.4179	1.77133	-12.0868	15.5563
	AZ_03B Spot 59	20.317	4.11401	0.282898	6.03076e-05	0.00157802	0.282897	3.98495	2.13263	4.15799	8.18155
	AZ_03B Spot 6	13.1632	4.86596	0.282566	4.45452e-05	0.000961207	0.282566	-7.73301	1.57523	-6.99344	34.3361
	AZ_03B Spot 9218	13.1489	4.49309	0.282925	5.57915e-05	0.000884108	0.282925	4.95898	1.97293	5.12971	7.9
	AZ_03B Spot 9288 rim	19.6952	4.8156	0.28237	7.62303e-05	0.00121706	0.282369	-14.685	2.6957	-14.352	15.6
	AZ_03B Spot 959	15.3007	5.23398	0.282899	3.92709e-05	0.00106039	0.282899	4.03748	1.38872	4.21372	8.2
	Sample 2 Spot 108 AZ-06	24.7613	5.54409	0.28257	4.68602e-05	0.00190629	0.282567	-7.58948	1.6571	-5.58144	95.9449
	Sample 2 Spot 118 AZ-06	8.954	6.00546	0.282359	2.86444e-05	0.000692854	0.282358	-15.0518	1.01294	-13.4245	74.9555
	Sample 2 Spot 119 AZ-06	15.1821	5.70202	0.282668	3.70939e-05	0.0012911	0.282666	-4.1261	1.31174	-1.95516	101.705
	Sample 2 Spot 80 AZ-06	26.5624	4.64124	0.282744	4.09954e-05	0.00202562	0.282744	-1.44439	1.4497	-1.2998	6.93743
	Sample 2 Spot 83 AZ-06	17.1526	4.05376	0.282768	3.6502e-05	0.00134616	0.282768	-0.587933	1.2908	-0.448101	6.56689
	Sample 2 Spot 95 AZ-06	12.4836	5.82087	0.282449	3.86931e-05	0.000998348	0.282449	-11.8778	1.36829	-11.7309	6.82868
	Sample 2 Spot 98 AZ-06	11.6584	6.17357	0.282536	2.81062e-05	0.00104167	0.282536	-8.79806	0.993908	-8.20011	27.8351
	Sample 2 Spot 983 AZ-06	16.4812	5.48337	0.282764	4.77491e-05	0.00127707	0.282764	-0.732811	1.68853	-0.591974	6.6
	Sample 2 Spot 99 AZ-06	24.7616	4.2756	0.282805	5.14732e-05	0.00202137	0.282805	0.714272	1.82022	0.85443	6.72227
	Sample 2 Spot 995 AZ-06	13.1742	6.76357	0.282318	3.56599e-05	0.000900795	0.282318	-16.4994	1.26102	-16.3529	6.8
	Sample 3 Spot 11 AZ-01	11.1675	4.31246	0.282425	4.27459e-05	0.00081385	0.282424	-12.7441	1.51161	-12.3481	18.3106
	Sample 3 Spot 23 AZ-01	8.52464	5.6422	0.282551	4.64974e-05	0.000671724	0.282551	-8.25839	1.64427	-7.51354	34.2783
	Sample 3 Spot 923 AZ-01	11.3378	6.98136	0.282441	3.34402e-05	0.000809007	0.28244	-12.1681	1.18253	-11.4261	34.3
	Spot 102 AZ_08E	14.9401	4.40766	0.282575	4.26537e-05	0.0010904	0.282575	-7.41888	1.50835	-6.84944	26.5442
	Spot 118 AZ_08E	18.7561	5.73759	0.282505	4.93008e-05	0.00143132	0.282504	-9.90465	1.7434	-9.4468	21.576
	Spot 12 AZ-05	10.0113	4.46057	0.282389	4.92795e-05	0.000723203	0.282386	-14.0141	1.74265	-10.309	170.608
	Spot 1277 AZ-05	12.9383	5.60596	0.282785	4.19465e-05	0.000883824	0.282785	0.0170241	1.48333	0.187671	7.9
	Spot 1287 AZ-05	14.7641	4.64189	0.282935	3.57558e-05	0.000988704	0.282935	5.29591	1.26442	5.48334	8.7
	Spot 129 AZ_08E	9.48294	3.84474	0.282556	7.04812e-05	0.000759856	0.282556	-8.09471	2.4924	-7.5001	27.4393
	Spot 130 AZ_08E	19.3986	2.49397	0.283377	0.000124523	0.00157305	0.283376	20.9223	4.40344	21.1132	9.01033
	Spot 131 AZ-05	16.9735	4.5569	0.282559	6.70276e-05	0.00128667	0.282559	-7.9751	2.37027	-7.24133	34.4119
	Spot 144 AZ-05	20.6726	5.09637	0.282458	5.27579e-05	0.00136197	0.282457	-11.5709	1.86566	-10.8466	34.0574
	Spot 152 AZ_08E	16.9218	4.68203	0.282777	4.60312e-05	0.00130362	0.282777	-0.286865	1.62778	-0.146385	6.58839
	Spot 156 AZ_08E	24.808	4.00002	0.28261	5.61546e-05	0.00202937	0.282606	-6.17621	1.98577	-4.04913	102.007
	Spot 161 AZ_08E	22.1519	4.03844	0.282641	6.10711e-05	0.00135999	0.282641	-5.07706	2.15963	-4.78098	13.9158
	Spot 169 AZ-05	27.8316	3.68334	0.282442	4.51442e-05	0.0017869	0.282437	-12.1198	1.59641	-8.97276	149.78
	Spot 172 AZ_08E	16.9541	4.797	0.282637	3.28839e-05	0.00120457	0.282635	-5.25032	1.16286	-3.44321	84.4601
	Spot 175 AZ-05	32.9302	3.97612	0.282362	5.68218e-05	0.00224085	0.282355	-14.9512	2.00936	-11.5836	162.629
	Spot 183 AZ_08E	17.714	3.45775	0.282617	6.36408e-05	0.00117278	0.282616	-5.94769	2.2505	-5.41778	24.7614
	Spot 193 AZ_08E	8.26915	4.11776	0.282785	2.87492e-05	0.000627602	0.282784	0.0104604	1.01664	2.03456	92.8837
	Spot 197 AZ-05	19.2803	3.17338	0.282665	0.000116658	0.00138945	0.282664	-4.25352	4.12532	-3.50112	35.3841
	Spot 2 AZ_08E	26.55	3.98329	0.282571	3.03183e-05	0.00178768	0.28257	-7.56351	1.07213	-6.81082	35.8542
	Spot 20 AZ-05	9.46982	4.16666	0.282633	4.86007e-05	0.000729588	0.282632	-5.36771	1.71865	-3.37126	91.9513
	Spot 202 AZ_08E	9.87164	5.5247	0.282648	4.76495e-05	0.00088934	0.282647	-4.8367	1.68501	-2.87395	90.8377
	Spot 209 AZ-05	19.1624	4.19393	0.282663	3.75032e-05	0.0014029	0.282663	-4.29983	1.32621	-3.87182	20.1404
	Spot 209 rim AZ-05	17.249	5.52116	0.28262	2.73073e-05	0.00123057	0.28262	-5.82122	0.965655	-5.39185	20.1
	Spot 215 AZ_08E	18.529	4.44233	0.282464	4.54072e-05	0.00130751	0.282463	-11.342	1.60571	-10.6345	33.2164
	Spot 215 AZ-05	15.4897	4.48365	0.282766	4.18475e-05	0.00122226	0.282764	-0.673983	1.47984	1.3714	95.5908
	Spot 223 AZ-05	35.4143	3.51092	0.282713	6.65068e-05	0.00268105	0.282711	-2.55637	2.35185	-1.82878	35.6434
	Spot 226 AZ-05	17.436	4.89359	0.282822	3.54909e-05	0.00123184	0.28282	1.3166	1.25505	3.48041	101.128
	Spot 229 AZ-05	19.812	4.70727	0.282551	5.79189e-05	0.00171851	0.28255	-8.26332	2.04816	-7.49513	36.5151
	Spot 230 AZ_08E	9.55119	4.57397	0.282559	5.31894e-05	0.000746875	0.282558	-7.97925	1.88091	-6.09369	86.9178
	Spot 230 AZ-05	25.5403	4.06116	0.282952	5.20293e-05	0.0016871	0.282952	5.89944	1.83989	6.0519	7.23201
	Spot 246 AZ_08E	18.4919	5.05782	0.282827	4.96512e-05	0.00144041	0.282826	1.47521	1.75579	1.97305	23.4388
	Spot 248 AZ-05	22.9416	5.04825	0.282473	3.00528e-05	0.00165999	0.282468	-11.0253	1.06274	-7.50696	166.731
	Spot 250 AZ_08E	39.9036	5.37958	0.282579	4.29132e-05	0.00280315	0.282576	-7.26921	1.51752	-5.90176	67.2646
	Spot 257 AZ_08E	28.141	4.236	0.282639	3.4399e-05	0.00204692	0.282634	-5.15203	1.21644	-2.04289	149.089
	Spot 26 AZ_08E	13.3376	4.16584	0.28278	5.76336e-05	0.0010294	0.282778	-0.193353	2.03807	1.84998	94.9247
	Spot 27 AZ-05	42.2338	3.19105	0.28255	5.62103e-05	0.00275776	0.282548	-8.32735	1.98774	-7.58327	36.5647
	Spot 272 AZ_08E	15.8442	4.57467	0.282732	3.43306e-05	0.00124661	0.28273	-1.87194	1.21402	-0.254774	75.662
	Spot 273 AZ-05	11.4912	5.51471	0.282578	2.7437e-05	0.00104644	0.282578	-7.30369	0.970241	-6.53448	35.804
	Spot 277 AZ_08E	19.5017	4.74206	0.282459	6.489e-05	0.00165611	0.282459	-11.5172	2.29468	-11.1832	15.8573
	Spot 277 AZ-05	32.7863	3.70137	0.282823	5.81858e-05	0.00220272	0.282822	1.33703	2.0576	1.50174	7.94503
	Spot 279 AZ-05	21.5472	4.12554	0.282516	4.49221e-05	0.00154848	0.282515	-9.52542	1.58856	-8.79439	34.5693
	Spot 282 AZ_08E	33.8952	4.1449	0.282594	6.0882e-05	0.00226785	0.282593	-6.74127	2.15294	-6.14165	29.0014
	Spot 287 AZ-05	9.04978	3.44863	0.282876	5.44708e-05	0.000642757	0.282876	3.2262	1.92623	3.4148	8.66442
	Spot 288 AZ-05	14.3062	3.44262	0.28297	7.68055e-05	0.000915152	0.28297	6.55361	2.71604	6.72284	7.83654
	Spot 308 AZ_08E	25.4626	4.11233	0.282725	3.14389e-05	0.00170533	0.282721	-2.13711	1.11176	-0.0515295	98.9597
	Spot 312 AZ-05	10.6066	4.66018	0.282551	3.85627e-05	0.000799529	0.28255	-8.27053	1.36367	-6.24548	93.4938
	Spot 48 AZ_08E	14.9077	4.13034	0.282805	5.88756e-05	0.00117659	0.282805	0.711001	2.08199	0.866409	7.25911
	Spot 50 AZ_08E	18.4787	4.53702	0.282922	4.6457e-05	0.00131947	0.282922	4.86037	1.64284	5.03714	8.29002
	Spot 55 AZ_08E	12.5087	4.33864	0.2829	4.60333e-05	0.000904942	0.2829	4.05821	1.62786	4.22836	7.87922
	Spot 58 AZ_08E	13.2687	4.91529	0.28257	4.63835e-05	0.00103168	0.282569	-7.58801	1.64024	-5.53661	95.3786
	Spot 62 AZ_08E	15.672	4.4299	0.282777	4.54298e-05	0.00124718	0.282777	-0.289501	1.60651	-0.150829	6.49226
	Spot 73 AZ_08E	15.5371	4.10545	0.282661	8.22875e-05	0.00128976	0.282659	-4.3815	2.9099	-2.49655	88.3191
	Spot 74 AZ-05	14.6947	4.94199	0.282406	4.54874e-05	0.000981026	0.282403	-13.3864	1.60855	-9.76505	168.067
	Spot 75 AZ_08E	26.2269	3.35517	0.282658	0.000105099	0.00210265	0.282655	-4.47765	3.71658	-2.81705	79.8281
	Spot 83 AZ-05	14.6267	4.17518	0.281838	4.8199e-05	0.000977716	0.281836	-33.4871	1.70444	-31.5947	88.0852
	Spot 86 AZ-05	29.0876	4.43307	0.282444	3.14725e-05	0.00200246	0.282443	-12.0512	1.11295	-11.3438	33.9428
	Spot 88 AZ_08E	13.172	4.67328	0.282585	5.5449e-05	0.000923768	0.282585	-7.06421	1.96082	-6.31257	34.8539
	Spot 9130 AZ_08E	11.2849	3.48707	0.282892	4.01616e-05	0.000817587	0.282892	3.78604	1.42022	3.98092	9
	Spot 9152 AZ_08E	13.7627	5.65226	0.282731	5.4934e-05	0.00108515	0.282731	-1.91237	1.94261	-1.77071	6.6
STANDARDS USED:
	MT
	FC
	SL
	91500
	TEM
	PLES
	R33
	SOL (SOLUTION)
Notes:
	Hf fractionation is corrected by comparing measured 179Hf/177Hf against known 179/177 (line by line). Beta Hf is applied as a power law.
	Yb fractionation is corrected by comparing measured 173Yb/171Yb against known 173/171 (line by line) if 171Yb intensity is more than ~1 mv. Beta Yb is applied as a power law.
		If 171Yb intensity is less than can be measured reliably, Beta Hf is used to correct for Yb fractionation.
		The actual cutoff used is determined from the analysis of standards during the same session as unknowns (see below).
	Data reduction methodology is from Woodhead et al. (2004)
	Analytical methods described in detail by Gehrels and Pecha (2014)
	(176Yb + 176Lu) / 176Hf (%) expresses the proportion of 176 due to 176Yb + 176Lu versus the proportion due to 176Hf, in %.
	Volts Hf is the sum of voltages of all Hf isotopes.
	176Hf/177Hf is the measured 176Hf/177Hf, corrected for fractionation and interfences.
	176Lu/177Hf is the intensity of 176Lu, calculated from the measured instensity of 175Lu and 176Lu/175Lu=0.02653 (from Patchett, 1983), compared to the measured intensity of 177Hf.
		Fractionation of Lu isotopes is assumed to be the same as fractionation of Yb isotopes.
	176Hf/177Hf (T) is the 176Hf/177Hf corrected to the time of crystallization using a decay constant of 1.867e-11 (from Scherer et al., 2001 and Soderland et al., 2004)
	E-Hf (0) is the present-day epsilon Hf value using 176Hf/177Hf=0.282785 and 176Lu/177Hf=0.0336 (from Bouvier et al., 2008).
	E-Hf (T) is the epsilon Hf value at the time of crystallization.
	U-Pb ages are based on 206/238 for ages younger than ~1.0 Ga, and on 206/207 for ages older than ~1.0 Ga. This age cutoff may be slightly different for each sample.
	Isotope ratios as follows:
		180/177	1.88666	Patchett (1983)
		179/177	0.7325	Patchett & Tatsumoto (1980)
		178/177	1.46718	Patchett (1983)
		176/177	0.28216	Patchett (1983)
		174/177	0.00871	Patchett (1983)
		176/175	0.02653	Patchett (1983)
		176/171	0.901691	Vervoort et al. (2004)
		173/171	1.13236	Vervoort et al. (2004)
		172/171	1.53174	Vervoort et al. (2004)
	Amelin, Y., and Davis, W.J., 2005, Geochemical test for branching decay of 176Lu: Geochimica et Cosmochimica Acta, v. 69, p. 465-473.
	Bahlburg, H., Vervoort, J.D., and DuFrane, S.A., 2010, Plate tectonic significance of Middle Cambrian and Ordovician siliciclastic rocks of the Bavarian facies, Armorican terrane assemblage, Germany -- U-Pb and Hf isotope evidence from detrital zircons: Gondwana Research, v. 17 (2-3), p. 223-235.
	Blichert-Toft, J., 2007, The isotopic composition of zircon reference material 91500: Chemical Geology, v. 253, p. 252-257.
	Bouvier, A., Vervoort, J., and Patchett, J., 2008, The Lu-Hf and Sm-Nd isotopic composiiton of CHUR: Consraints from unequilibrated chondrites and implications for the bulk composition of terrestrial planets: Earth and Planetary Science Letters: v. 273, p. 48-57.
	Debievre, P., Taylor, P.D.P., 1993, Table of the isotopic compositions of the elements: International Journal of Mass Spectrometry and Ion Processes, v. 123, p. 149–166.
	Patchett, P. J., and Tatsumoto, M., 1980, A routine high-precision method for Lu-Hf isotope geochemistry and chronology: Contributions to Mineralogy and Petrology, v. 75, p. 263–267.
	Patchett, P.J., 1983, Importance of the Lu-Hf isotopic system in studies of planetary chronology and chemical evolution: Geochimica et Cosmochimica Acta, v. 47, p. 81-91.
	Ping, X., Fuyuan, W., Liewen, Xi., Yueheng, Y., 2004, Hf isotopic compositions of the standard zircons for U-Pb dating: Chinese Science Bulletin, v., 49, p. 1642-1648.
	Scherer, E., Munker, C., and Mezger, K., 2001, Calibrating the Lu-Hf clock: Science, v. 293, p. 683–686,
	Sláma, J., Kosler, J., Condon, D.J., Crowley, J.L., Gerdes, A., Hanchar, J.M., Horstwood, M.S.A., Morris, G.A., Nasdala, L., Norberg, N., Schaltegger, U., Schoene, B., Tubrett, M.N., and Whitehouse, M.J., 2008, Plesovice zircon - A new natural reference material for U-Pb and Hf isotopic microanalysis: Chemical Geology, v. 249, p. 1-35.
	Söderlund, U., Patchett, P.J., Vervoort, J.D. and Isachsen, C.E., 2004, The 176Lu decay constant determined by Lu-Hf and U-Pb isotope systematics of Precambrian mafic intrusions: Earth and Planetary Science Letters, v. 219, p. 311-324.
	Vervoort, J. D., and Blichert-Toft, J., 1999, Evolution of the depleted mantle: Hf isotope evidence from juvenile rocks through time: Geochimica et Cosmochimica Acta, v. 63, p. 533–556.
	Vervoort, J.D., Patchett, P.J., Soderlund, U., and Baker, M., 2004, Isotopic composition of Yb and the determination of Lu concentrations and Lu/Hf ratios by isotope dilution using MC-ICPMS: Geochemistry Geophysics Geosystems, v. 5, Q11002. (doi:10.1029/2004GC000721)
	Vervoort, J.D., 2010, Hf analysis in zircon by LA-MC-ICPMS: Promise and pitfalls: Geological Society of America Abstracts with Programs, v. 42 (5), p. 667.
	Vervoort, J.D., and Patchett, P.J., 1996, Behavior of hafnium and neodymium isotopes in the crust: constraints from Precambrian crustally derived granites: Geochimica et Cosmochimica Acta, v. 60, p. 3717-3723
	Vervoort, J.D., Patchett, P.J., Blichert-Toft, J., and Albarede, F., 1999, Relationships between Lu-Hf and Sm-Nd isotopic systems in the global sedimentary system: Earth and Planetary Science Letters, v. 168, p. 79-99.
	Woodhead, J.D., and Hergt, J.M., 2004, A preliminary appraisal of seven natural zircon reference materials for in situ Hf isotope determination: Geostandards and Geoanalytical Research, v. 29 (2), p. 183-195.
	Wu, F.-Y., Yang, Y.H., Xie, L.W., Yang, J.H. and Xu, P., 2006, Hf isotopic compositions of the standard zircons and baddeleyites used in U–Pb geochronology: Chemical Geology, v. 234, p. 105–126.
