# Supplementary material for: Basin record of a Miocene lithosphere drip beneath the Colorado Plateau
Source: Nat Commun. 2023 Jul 22;14:4433. doi: 10.1038/s41467-023-40147-7 (PMC10363149; doi:10.1038/s41467-023-40147-7)
Supplement: Supplementary file 4 — Supplementary Data 6 [file 41467_2023_40147_MOESM4_ESM.zip]

Archive with 11 entries (10 files):
- Supplemental Method/
- Supplemental Method/.DS_Store
- __MACOSX/Supplemental Method/._.DS_Store
- Supplemental Method/HHH4.2d_parameters_asth100MPa_ML50MPa_rho100kgm3
- __MACOSX/Supplemental Method/._HHH4.2d_parameters_asth100MPa_ML50MPa_rho100kgm3
- Supplemental Method/H2.1_parameters_asth100MPa_rho120kgm3.prm
- __MACOSX/Supplemental Method/._H2.1_parameters_asth100MPa_rho120kgm3.prm
- Supplemental Method/HH1.2_parameters_asth100MPa_rho100kgm3.prm
- __MACOSX/Supplemental Method/._HH1.2_parameters_asth100MPa_rho100kgm3.prm
- Supplemental Method/HHH3.1c_parameters_asth100MPa_ML100MPa_rhoo80kgm3.prm
- __MACOSX/Supplemental Method/._HHH3.1c_parameters_asth100MPa_ML100MPa_rhoo80kgm3.prm
